# Supplementary material for: Blood Transcriptomic Meta-analysis Identifies Dysregulation of Hemoglobin and Iron Metabolism in Parkinson’ Disease
Source: Front Aging Neurosci. 2017 Mar 29;9:73. doi: 10.3389/fnagi.2017.00073 (PMC5372821; doi:10.3389/fnagi.2017.00073)
Supplement: TABLE S2 — Meta-analysis of blood microarrays from PD patients using NextBio. Specificity indicates the number of datasets where the gene was significantly differentially expressed. The overall gene score is calculated from a non-parametric ranking in NextBio. [file Table_2.XLS]

## Sheet: adv_qry_agnst_gene(11).csv
Supplementary table 1:Meta-analysis of blood microarrays from PD patients using NextBio
Specificity indicates the number of datasets where the gene was significantly differentially expressed. The overall gene score is calculated from a non-parametric ranking in NextBio.
Biosets vs Genes record downloaded from Correlation Engine(2016/08/09 07:29:05)
Bioset 1: Blood from patients with sporadic Parkinson's disease _vs_ healthy controls (Study: Blood from sporadic Parkinson's disease patients before any pharmacological treatment)
Bioset 2: Peripheral blood of stage 1 Parkinson's disease patients _vs_ healthy controls (Study: Peripheral blood of patients with stage 1 Parkinson's disease)
Bioset 3: Blood samples from DAT confirmed Parkinson's disease patients _vs_ healthy (Study: Blood samples from dopamine transfer imaging (DAT) confirmed Parkinsons disease patients)
Bioset 4: Whole blood from Parkinson's disease patients _vs_ healthy controls (Study: Parkinson's disease transcription profile)
https://www.nextbio.com/b/search/adv.nb?ids=1023973,827998,996271,45174
Gene	EntrezGene ID	Gene Description	Specificity	Overall Gene score	Score Bioset 1	p-value Bioset 1	activity type Bioset 1	activity value Bioset 1	Score Bioset 2	p-value Bioset 2	activity type Bioset 2	activity value Bioset 2	Score Bioset 3	p-value Bioset 3	activity type Bioset 3	activity value Bioset 3	Score Bioset 4	p-value Bioset 4	activity type Bioset 4	activity value Bioset 4
SNCA	6622	synuclein, alpha (non A4 component of amyloid precursor)	2 out of 4	198.645									99.6353	0.0081	fold change	-1.3	99.0099	0.0143	fold change	-1.46
HBD	3045	hemoglobin, delta	2 out of 4	198.048									99.8163	0.0025	fold change	-1.32	98.2318	0.0182	fold change	-1.37
VNN2	8875	vanin 2	2 out of 4	197.473					99.4372	0.0166	fold change	2.45	98.0354	0.033	fold change	1.21
LILRA5	353514	leukocyte immunoglobulin-like receptor, subfamily A (with TM domain), member 5	2 out of 4	196.908	97.6562	0.0311	fold change	1.54	99.2516	0.0438	fold change	-2.27
EPB42	2038	erythrocyte membrane protein band 4.2	2 out of 4	194.189									98.0354	0.03	fold change	-1.21	96.1538	0.0441	fold change	-1.3
MARCH8	220972	membrane-associated ring finger (C3HC4) 8, E3 ubiquitin protein ligase	2 out of 4	193.092									98.0354	0.0104	fold change	-1.21	95.057	0.0114	fold change	-1.28
DUSP6	1848	dual specificity phosphatase 6	2 out of 4	190.623	93.4579	0.0028	fold change	1.43	97.1647	0.0038	fold change	-1.7
RIOK3	8780	RIO kinase 3 (yeast)	2 out of 4	185.679					87.0595	0.0432	fold change	1.44					98.6193	0.0022	fold change	-1.39
FOS	2353	FBJ murine osteosarcoma viral oncogene homolog	2 out of 4	176.008	76.1035	0.021	fold change	1.29	99.9041	0.0016	fold change	-5.66
FOSB	2354	FBJ murine osteosarcoma viral oncogene homolog B	2 out of 4	165.593	65.8762	0.0353	fold change	-1.25	99.7168	0.0164	fold change	-3.84
DUSP1	1843	dual specificity phosphatase 1	2 out of 4	164.851	65.8762	0.0229	fold change	1.25	98.9746	0.0083	fold change	-2.2
APBA2	321	amyloid beta (A4) precursor protein-binding, family A, member 2	2 out of 4	163.295	86.6551	0.01	fold change	-1.35	76.6401	0.014	fold change	-1.32
TCEA1	6917	transcription elongation factor A (SII), 1	2 out of 4	159.447					71.7278	0.0176	fold change	1.27					87.7193	0.0006	fold change	-1.21
OASL	8638	2'-5'-oligoadenylate synthetase-like	2 out of 4	157.677	81.0373	0.0166	fold change	1.31	76.6401	0.0162	fold change	-1.32
XAF1	54739	XIAP associated factor 1	2 out of 4	156.965	61.1995	0.0109	fold change	1.23	95.7653	0.0191	fold change	-1.64
SLC11A2	4891	solute carrier family 11 (proton-coupled divalent metal ion transporters), member 2	2 out of 4	152.444	61.1995	0.0028	fold change	-1.23	91.2442	0.0088	fold change	-1.51
CA6	765	carbonic anhydrase VI	2 out of 4	151.127	83.3333	0.0297	fold change	-1.32	67.7939	0.0017	fold change	-1.24
LTBP3	4054	latent transforming growth factor beta binding protein 3	2 out of 4	146.042	65.8762	0.0147	fold change	-1.25	80.1655	0.0312	fold change	-1.36
SNRNP70	6625	small nuclear ribonucleoprotein 70kDa (U1)	2 out of 4	142.516	65.8762	0.0354	fold change	-1.25	76.6401	0.0202	fold change	-1.32
LETM1	3954	leucine zipper-EF-hand containing transmembrane protein 1	2 out of 4	138.231	63.3714	0.0031	fold change	-1.24	74.8593	0.0077	fold change	-1.3
NAMPT	10135	nicotinamide phosphoribosyltransferase	2 out of 4	134.158	61.1995	0.0494	fold change	1.23	72.9586	0.028	fold change	1.28
SSRP1	6749	structure specific recognition protein 1	2 out of 4	127.969	59.0319	0.0366	fold change	1.22	68.937	0.0109	fold change	-1.25
TMEM19	55266	transmembrane protein 19	2 out of 4	127.968	65.8762	0.0143	fold change	-1.25	62.0917	0.0433	fold change	-1.21
RPA4	29935	replication protein A4, 30kDa	2 out of 4	127.13	54.1712	0.0221	fold change	1.2	72.9586	0.0387	fold change	-1.28
DDX17	10521	DEAD (Asp-Glu-Ala-Asp) box helicase 17	1 out of 4	99.9081									99.9081	0.0002	fold change	1.43
HLA-C	3107	major histocompatibility complex, class I, C	1 out of 4	99.8163									99.8163	0.022	fold change	1.32
HLA-DRB6	3128	major histocompatibility complex, class II, DR beta 6 (pseudogene)	1 out of 4	99.8104					99.8104	0.0286	fold change	-3.95
BNIP3L	665	BCL2/adenovirus E1B 19kDa interacting protein 3-like	1 out of 4	99.8004													99.8004	0.0024	fold change	-1.54
HLA-DQA1	3117	major histocompatibility complex, class II, DQ alpha 1	1 out of 4	99.8004	99.8004	0.0077	fold change	-4.39
SELPLG	6404	selectin P ligand	1 out of 4	99.6353									99.6353	3.4e-05	fold change	1.3
EGR1	1958	early growth response 1	1 out of 4	99.6234					99.6234	0.0048	fold change	-3.36
ALAS2	212	aminolevulinate, delta-, synthase 2	1 out of 4	99.6016													99.6016	0.0244	fold change	-1.52
BTNL3	10917	butyrophilin-like 3	1 out of 4	99.6016	99.6016	0.004	fold change	3.33
JUP	3728	junction plakoglobin	1 out of 4	99.5302					99.5302	0.0329	fold change	-2.71
206302_s_at	NA		1 out of 4	99.4036													99.4036	0.008	fold change	-1.5
215652_at	NA		1 out of 4	99.4036	99.4036	0.0056	fold change	-1.77
HDC	3067	histidine decarboxylase	1 out of 4	99.366									99.366	0.009	fold change	1.28
MRPL20	55052	mitochondrial ribosomal protein L20	1 out of 4	99.3443					99.3443	8.7e-05	fold change	-2.32
AHSP	51327	alpha hemoglobin stabilizing protein	1 out of 4	99.2753									99.2753	0.0168	fold change	-1.26
CORO2B	10391	coronin, actin binding protein, 2B	1 out of 4	99.2063	99.2063	0.0002	fold change	-1.7
SELENBP1	8991	selenium binding protein 1	1 out of 4	99.2063													99.2063	0.0124	fold change	-1.47
DSERG1	751816	Down syndrome encephalopathy related protein 1	1 out of 4	99.2063	99.2063	0.0032	fold change	-1.7
61E3.4	440345	nuclear pore complex interacting protein-like	1 out of 4	99.1867									99.1867	0.0105	fold change	1.25
KIR2DL3	3804	killer cell immunoglobulin-like receptor, two domains, long cytoplasmic tail, 3	1 out of 4	99.1867									99.1867	0.0097	fold change	1.25
FAM46C	54855	family with sequence similarity 46, member C	1 out of 4	99.1867									99.1867	0.0388	fold change	-1.25
FAM212B	55924	family with sequence similarity 212, member B	1 out of 4	99.1867									99.1867	0.001	fold change	1.25
PITHD1	57095	PITH (C-terminal proteasome-interacting domain of thioredoxin-like) domain containing 1	1 out of 4	99.1867									99.1867	0.0024	fold change	-1.25
RBM38	55544	RNA binding motif protein 38	1 out of 4	99.1867									99.1867	0.0044	fold change	-1.25
LYZ	4069	lysozyme	1 out of 4	99.1591					99.1591	0.0046	fold change	2.25
XRN2	22803	5'-3' exoribonuclease 2	1 out of 4	99.0668					99.0668	0.0295	fold change	-2.21
SCO2	9997	SCO cytochrome oxidase deficient homolog 2 (yeast)	1 out of 4	98.8826					98.8826	0.0023	fold change	-2.06
SPEN	23013	spen homolog, transcriptional regulator (Drosophila)	1 out of 4	98.8142													98.8142	0.0232	fold change	1.4
LRRN3	54674	leucine rich repeat neuronal 3	1 out of 4	98.8142	98.8142	0.0031	fold change	-1.65
TMEM176A	55365	transmembrane protein 176A	1 out of 4	98.7908					98.7908	0.0189	fold change	2
GABBR1	2550	gamma-aminobutyric acid (GABA) B receptor, 1	1 out of 4	98.6991					98.6991	0.0153	fold change	-1.96
KIR2DL4	3805	killer cell immunoglobulin-like receptor, two domains, long cytoplasmic tail, 4	1 out of 4	98.6524									98.6524	0.0047	fold change	1.24
DSP	1832	desmoplakin	1 out of 4	98.6193	98.6193	0.0134	fold change	-1.64
IGSF6	10261	immunoglobulin superfamily, member 6	1 out of 4	98.6077					98.6077	0.0301	fold change	-1.9
ILMN_1903914	NA		1 out of 4	98.5163					98.5163	0.0243	fold change	-1.89
E2F2	1870	E2F transcription factor 2	1 out of 4	98.4756									98.4756	0.0035	fold change	-1.23
GYPE	2996	glycophorin E (MNS blood group)	1 out of 4	98.4756									98.4756	0.0344	fold change	-1.23
KIR2DL1	3802	killer cell immunoglobulin-like receptor, two domains, long cytoplasmic tail, 1	1 out of 4	98.4252					98.4252	0.0457	fold change	1.82
BPGM	669	2,3-bisphosphoglycerate mutase	1 out of 4	98.4252													98.4252	0.0146	fold change	-1.38
ATP6V0B	533	ATPase, H+ transporting, lysosomal 21kDa, V0 subunit b	1 out of 4	98.4252					98.4252	0.0271	fold change	-1.82
EREG	2069	epiregulin	1 out of 4	98.4252	98.4252	0.0371	fold change	1.56
IGHD	3495	immunoglobulin heavy constant delta	1 out of 4	98.4252	98.4252	0.0012	fold change	-1.56
CXCL5	6374	chemokine (C-X-C motif) ligand 5	1 out of 4	98.4252					98.4252	0.0442	fold change	1.82
DCAF12	25853	DDB1 and CUL4 associated factor 12	1 out of 4	98.2994									98.2994	0.0331	fold change	-1.22
OSBP2	23762	oxysterol binding protein 2	1 out of 4	98.2994									98.2994	0.0249	fold change	-1.22
ILMN_1731907	NA		1 out of 4	98.2994									98.2994	0.0028	fold change	1.22
ISG15	9636	ISG15 ubiquitin-like modifier	1 out of 4	98.1528					98.1528	0.043	fold change	-1.8
ACADVL	37	acyl-CoA dehydrogenase, very long chain	1 out of 4	98.0623					98.0623	0.0318	fold change	-1.77
SATB2	23314	SATB homeobox 2	1 out of 4	98.0392	98.0392	9.1e-05	fold change	1.55
SCN3A	6328	sodium channel, voltage-gated, type III, alpha subunit	1 out of 4	98.0392	98.0392	0.0238	fold change	-1.55
GVINP1	387751	GTPase, very large interferon inducible pseudogene 1	1 out of 4	98.0354									98.0354	0.0088	fold change	1.21
PDZK1IP1	10158	PDZK1 interacting protein 1	1 out of 4	98.0354									98.0354	0.0034	fold change	-1.21
MTF1	4520	metal-regulatory transcription factor 1	1 out of 4	97.972					97.972	0.0135	fold change	-1.76
CISH	1154	cytokine inducible SH2-containing protein	1 out of 4	97.972					97.972	0.0215	fold change	-1.76
FECH	2235	ferrochelatase	1 out of 4	97.8474													97.8474	0.0464	fold change	-1.35
GRIPAP1	56850	GRIP1 associated protein 1	1 out of 4	97.7919					97.7919	0.0129	fold change	-1.75
TBCD	6904	tubulin folding cofactor D	1 out of 4	97.702					97.702	0.0062	fold change	-1.72
SASH3	54440	SAM and SH3 domain containing 3	1 out of 4	97.702					97.702	0.015	fold change	-1.72
CRTAP	10491	cartilage associated protein	1 out of 4	97.702					97.702	0.0471	fold change	1.72
TNS1	7145	tensin 1	1 out of 4	97.6562													97.6562	0.0385	fold change	-1.34
TRAK2	66008	trafficking protein, kinesin binding 2	1 out of 4	97.6562													97.6562	0.0059	fold change	-1.34
SLC6A10P	386757	solute carrier family 6 (neurotransmitter transporter, creatine), member 10, pseudogene	1 out of 4	97.5991									97.5991	0.0219	fold change	-1.2
TCL1A	8115	T-cell leukemia/lymphoma 1A	1 out of 4	97.4659	97.4659	0.005	fold change	-1.53
PARP12	64761	poly (ADP-ribose) polymerase family, member 12	1 out of 4	97.4336					97.4336	0.0016	fold change	-1.71
KLF4	9314	Kruppel-like factor 4 (gut)	1 out of 4	97.4336					97.4336	0.0051	fold change	-1.71
WARS	7453	tryptophanyl-tRNA synthetase	1 out of 4	97.4336					97.4336	0.041	fold change	-1.71
ENC1	8507	ectodermal-neural cortex 1 (with BTB-like domain)	1 out of 4	97.2763	97.2763	0.001	fold change	1.52
AU147194	NA		1 out of 4	97.2763	97.2763	0.009	fold change	-1.52
MNDA	4332	myeloid cell nuclear differentiation antigen	1 out of 4	97.1647					97.1647	0.0484	fold change	1.7
GLRX5	51218	glutaredoxin 5	1 out of 4	97.0874													97.0874	0.0277	fold change	-1.33
FHOD1	29109	formin homology 2 domain containing 1	1 out of 4	96.9876					96.9876	0.0005	fold change	-1.69
EIF2AK1	27102	eukaryotic translation initiation factor 2-alpha kinase 1	1 out of 4	96.8992													96.8992	0.0063	fold change	-1.31
GSPT1	2935	G1 to S phase transition 1	1 out of 4	96.8992													96.8992	0.0104	fold change	-1.31
SLC4A1	6521	solute carrier family 4, anion exchanger, member 1 (erythrocyte membrane protein band 3, Diego blood group)	1 out of 4	96.8992													96.8992	0.0483	fold change	-1.31
OGDH	4967	oxoglutarate (alpha-ketoglutarate) dehydrogenase (lipoamide)	1 out of 4	96.8992					96.8992	0.0023	fold change	-1.68
PABPN1	8106	poly(A) binding protein, nuclear 1	1 out of 4	96.811					96.811	0.0257	fold change	-1.67
TSPAN32	10077	tetraspanin 32	1 out of 4	96.811					96.811	0.0217	fold change	-1.67
STAT1	6772	signal transducer and activator of transcription 1, 91kDa	1 out of 4	96.811					96.811	0.0408	fold change	-1.67
GNB5	10681	guanine nucleotide binding protein (G protein), beta 5	1 out of 4	96.5475					96.5475	0.0324	fold change	1.66
TYMP	1890	thymidine phosphorylase	1 out of 4	96.5475					96.5475	0.0082	fold change	-1.66
YY1AP1	55249	YY1 associated protein 1	1 out of 4	96.5475					96.5475	0.0447	fold change	-1.66
ZNF652	22834	zinc finger protein 652	1 out of 4	96.5251	96.5251	0.0023	fold change	-1.51
HPCAL4	51440	hippocalcin like 4	1 out of 4	96.5251	96.5251	0.0005	fold change	-1.51
NUAK1	9891	NUAK family, SNF1-like kinase, 1	1 out of 4	96.5251	96.5251	0.0032	fold change	1.51
AL049263	NA		1 out of 4	96.5251	96.5251	0.0205	fold change	-1.51
SNORA67	26781	small nucleolar RNA, H/ACA box 67	1 out of 4	96.2853					96.2853	0.0273	fold change	-1.65
ARAP1	116985	ArfGAP with RhoGAP domain, ankyrin repeat and PH domain 1	1 out of 4	96.2853					96.2853	0.0316	fold change	-1.65
PLEKHO2	80301	pleckstrin homology domain containing, family O member 2	1 out of 4	96.2853					96.2853	0.0191	fold change	-1.65
TAPBP	6892	TAP binding protein (tapasin)	1 out of 4	96.2853					96.2853	0.0454	fold change	-1.65
TLR10	81793	toll-like receptor 10	1 out of 4	96.2853					96.2853	0.0123	fold change	1.65
HBG2	3048	hemoglobin, gamma G	1 out of 4	96.1538													96.1538	0.0489	fold change	-1.3
SH3YL1	26751	SH3 domain containing, Ysc84-like 1 (S. cerevisiae)	1 out of 4	96.1538													96.1538	0.0144	fold change	-1.3
KDM4B	23030	lysine (K)-specific demethylase 4B	1 out of 4	96.1538													96.1538	0.0188	fold change	1.3
215750_at	NA		1 out of 4	95.7854	95.7854	0.0001	fold change	-1.5
ELOVL4	6785	ELOVL fatty acid elongase 4	1 out of 4	95.7854	95.7854	0.0119	fold change	-1.5
AREG	374	amphiregulin	1 out of 4	95.7854	95.7854	0.0243	fold change	1.5
PDXDC2P	283970	pyridoxal-dependent decarboxylase domain containing 2, pseudogene	1 out of 4	95.6791					95.6791	0.0139	fold change	-1.63
KAT6A	7994	K(lysine) acetyltransferase 6A	1 out of 4	95.6791					95.6791	0.0149	fold change	-1.63
LOC728499	728499	POM121 membrane glycoprotein (rat) pseudogene	1 out of 4	95.6791					95.6791	0.0082	fold change	-1.63
DENND4B	9909	DENN/MADD domain containing 4B	1 out of 4	95.6791					95.6791	0.0024	fold change	-1.63
SNORA28	677811	small nucleolar RNA, H/ACA box 28	1 out of 4	95.6791					95.6791	0.0029	fold change	-1.63
CREB5	9586	cAMP responsive element binding protein 5	1 out of 4	95.4198													95.4198	0.0142	fold change	1.29
CD164	8763	CD164 molecule, sialomucin	1 out of 4	95.4198													95.4198	0.0122	fold change	-1.29
ABCA7	10347	ATP-binding cassette, sub-family A (ABC1), member 7	1 out of 4	95.2508					95.2508	0.0244	fold change	-1.62
MARCH6	10299	membrane-associated ring finger (C3HC4) 6, E3 ubiquitin protein ligase	1 out of 4	95.2508					95.2508	0.0178	fold change	-1.62
PSMD4	5710	proteasome (prosome, macropain) 26S subunit, non-ATPase, 4	1 out of 4	95.2508					95.2508	0.0196	fold change	-1.62
215374_at	NA		1 out of 4	95.2381	95.2381	0.0288	fold change	-1.49
CCR9	10803	chemokine (C-C motif) receptor 9	1 out of 4	95.2381	95.2381	0.0001	fold change	-1.49
LOC100506972	100506972	uncharacterized protein C14orf113-like	1 out of 4	95.2381	95.2381	0.0019	fold change	-1.49
GMPR	2766	guanosine monophosphate reductase	1 out of 4	95.057													95.057	0.0143	fold change	-1.28
RNF11	26994	ring finger protein 11	1 out of 4	95.057													95.057	0.0418	fold change	-1.28
TMEM123	114908	transmembrane protein 123	1 out of 4	95.057													95.057	0.013	fold change	-1.28
SEC14L1	6397	SEC14-like 1 (S. cerevisiae)	1 out of 4	95.057													95.057	0.0495	fold change	1.28
ADIPOR1	51094	adiponectin receptor 1	1 out of 4	95.057													95.057	0.0062	fold change	-1.28
PRDX2	7001	peroxiredoxin 2	1 out of 4	95.057													95.057	0.0056	fold change	-1.28
SGK1	6446	serum/glucocorticoid regulated kinase 1	1 out of 4	94.9956					94.9956	0.0438	fold change	-1.61
MOV10	4343	Mov10, Moloney leukemia virus 10, homolog (mouse)	1 out of 4	94.9956					94.9956	0.003	fold change	-1.61
SAMD9L	219285	sterile alpha motif domain containing 9-like	1 out of 4	94.8245					94.8245	0.0088	fold change	-1.6
TRIB1	10221	tribbles homolog 1 (Drosophila)	1 out of 4	94.74					94.74	0.0083	fold change	-1.59
UBE2L6	9246	ubiquitin-conjugating enzyme E2L 6	1 out of 4	94.74					94.74	0.0426	fold change	-1.59
C10orf12	26148	chromosome 10 open reading frame 12	1 out of 4	94.74					94.74	0.0113	fold change	-1.59
CD244	51744	CD244 molecule, natural killer cell receptor 2B4	1 out of 4	94.74					94.74	0.0272	fold change	-1.59
SMARCD2	6603	SWI/SNF related, matrix associated, actin dependent regulator of chromatin, subfamily d, member 2	1 out of 4	94.74					94.74	0.0132	fold change	-1.59
RERE	473	arginine-glutamic acid dipeptide (RE) repeats	1 out of 4	94.74					94.74	0.0122	fold change	-1.59
CYP1B1	1545	cytochrome P450, family 1, subfamily B, polypeptide 1	1 out of 4	94.697	94.697	0.0008	fold change	1.48
OLIG2	10215	oligodendrocyte lineage transcription factor 2	1 out of 4	94.697	94.697	0.0473	fold change	-1.48
LARGE	9215	like-glycosyltransferase	1 out of 4	94.697	94.697	0.0032	fold change	-1.48
ILMN_1824898	NA		1 out of 4	94.2365					94.2365	0.0068	fold change	-1.58
YWHAG	7532	tyrosine 3-monooxygenase/tryptophan 5-monooxygenase activation protein, gamma polypeptide	1 out of 4	94.2365					94.2365	0.0316	fold change	-1.58
SEC16A	9919	SEC16 homolog A (S. cerevisiae)	1 out of 4	94.2365					94.2365	0.0244	fold change	-1.58
MRPS5	64969	mitochondrial ribosomal protein S5	1 out of 4	94.2365					94.2365	0.0094	fold change	-1.58
VPREB3	29802	pre-B lymphocyte 3	1 out of 4	94.162	94.162	0.0027	fold change	-1.47
LPL	4023	lipoprotein lipase	1 out of 4	93.985	93.985	0.001	fold change	1.44
PFKFB2	5208	6-phosphofructo-2-kinase/fructose-2,6-biphosphatase 2	1 out of 4	93.985	93.985	0.0439	fold change	1.44
GAA	2548	glucosidase, alpha; acid	1 out of 4	93.9038					93.9038	0.0228	fold change	-1.57
OTUD5	55593	OTU domain containing 5	1 out of 4	93.9038					93.9038	0.0098	fold change	-1.57
VPS18	57617	vacuolar protein sorting 18 homolog (S. cerevisiae)	1 out of 4	93.9038					93.9038	0.0082	fold change	-1.57
PARP14	54625	poly (ADP-ribose) polymerase family, member 14	1 out of 4	93.9038					93.9038	0.025	fold change	-1.57
ST13	6767	suppression of tumorigenicity 13 (colon carcinoma) (Hsp70 interacting protein)	1 out of 4	93.8086													93.8086	1.5e-05	fold change	-1.27
GBP1	2633	guanylate binding protein 1, interferon-inducible	1 out of 4	93.8086													93.8086	0.0368	fold change	-1.27
PKN2	5586	protein kinase N2	1 out of 4	93.8086													93.8086	0.0275	fold change	1.27
IL11RA	3590	interleukin 11 receptor, alpha	1 out of 4	93.5734					93.5734	0.0258	fold change	-1.56
STIP1	10963	stress-induced-phosphoprotein 1	1 out of 4	93.5734					93.5734	0.0413	fold change	-1.56
RBM6	10180	RNA binding motif protein 6	1 out of 4	93.5734					93.5734	0.0118	fold change	-1.56
EIF6	3692	eukaryotic translation initiation factor 6	1 out of 4	93.5734					93.5734	0.0195	fold change	-1.56
TMEM181	57583	transmembrane protein 181	1 out of 4	93.5734					93.5734	0.0111	fold change	-1.56
JUNB	3726	jun B proto-oncogene	1 out of 4	93.5734					93.5734	0.0204	fold change	-1.56
PPARGC1A	10891	peroxisome proliferator-activated receptor gamma, coactivator 1 alpha	1 out of 4	93.4579	93.4579	0.0351	fold change	1.43
210701_at	NA		1 out of 4	93.4579	93.4579	0.004	fold change	-1.43
MAN1C1	57134	mannosidase, alpha, class 1C, member 1	1 out of 4	93.4579	93.4579	0.0001	fold change	-1.43
CSDA	8531	cold shock domain protein A	1 out of 4	93.1099													93.1099	0.0384	fold change	-1.26
MMP9	4318	matrix metallopeptidase 9 (gelatinase B, 92kDa gelatinase, 92kDa type IV collagenase)	1 out of 4	93.1099													93.1099	0.0254	fold change	1.26
RNF10	9921	ring finger protein 10	1 out of 4	93.1099													93.1099	0.0329	fold change	-1.26
FLJ00290	441310	FLJ00290 protein	1 out of 4	93.0821					93.0821	0.0497	fold change	-1.55
TUBGCP2	10844	tubulin, gamma complex associated protein 2	1 out of 4	93.0821					93.0821	0.0019	fold change	-1.55
ILMN_1652680	NA		1 out of 4	93.0821					93.0821	0.0091	fold change	1.55
SLC1A5	6510	solute carrier family 1 (neutral amino acid transporter), member 5	1 out of 4	92.8384					92.8384	0.0075	fold change	-1.54
ANKRD13D	338692	ankyrin repeat domain 13 family, member D	1 out of 4	92.8384					92.8384	0.0216	fold change	-1.54
LAT2	7462	linker for activation of T cells family, member 2	1 out of 4	92.8384					92.8384	0.0311	fold change	-1.54
NXF1	10482	nuclear RNA export factor 1	1 out of 4	92.8384					92.8384	0.0013	fold change	-1.54
STK16	8576	serine/threonine kinase 16	1 out of 4	92.8384					92.8384	0.0178	fold change	-1.54
EHBP1L1	254102	EH domain binding protein 1-like 1	1 out of 4	92.8384					92.8384	0.0408	fold change	-1.54
ITGB1	3688	integrin, beta 1 (fibronectin receptor, beta polypeptide, antigen CD29 includes MDF2, MSK12)	1 out of 4	92.8384					92.8384	0.0299	fold change	1.54
SNX3	8724	sorting nexin 3	1 out of 4	92.5926													92.5926	0.0008	fold change	-1.25
GYPA	2993	glycophorin A (MNS blood group)	1 out of 4	92.5926	92.5926	0.0078	fold change	1.42
RPIA	22934	ribose 5-phosphate isomerase A	1 out of 4	92.5926													92.5926	0.0216	fold change	-1.25
SIAH2	6478	siah E3 ubiquitin protein ligase 2	1 out of 4	92.5926													92.5926	0.0113	fold change	-1.25
IL18R1	8809	interleukin 18 receptor 1	1 out of 4	92.5926	92.5926	0.001	fold change	1.42
UBN1	29855	ubinuclein 1	1 out of 4	92.5926													92.5926	0.0033	fold change	1.25
HELLS	3070	helicase, lymphoid-specific	1 out of 4	92.5926	92.5926	0.0007	fold change	-1.42
LOC100421561	100421561	family with sequence similarity 133, member A pseudogene	1 out of 4	92.2731					92.2731	0.0287	fold change	-1.53
UBA1	7317	ubiquitin-like modifier activating enzyme 1	1 out of 4	92.2731					92.2731	0.0296	fold change	-1.53
STAB1	23166	stabilin 1	1 out of 4	92.2731					92.2731	0.0325	fold change	-1.53
SUPT5H	6829	suppressor of Ty 5 homolog (S. cerevisiae)	1 out of 4	92.2731					92.2731	0.0072	fold change	-1.53
EIF3B	8662	eukaryotic translation initiation factor 3, subunit B	1 out of 4	92.2731					92.2731	0.0155	fold change	-1.53
STAT2	6773	signal transducer and activator of transcription 2, 113kDa	1 out of 4	92.2731					92.2731	0.0301	fold change	-1.53
RRP12	23223	ribosomal RNA processing 12 homolog (S. cerevisiae)	1 out of 4	92.2731					92.2731	0.0071	fold change	-1.53
AK022170	NA		1 out of 4	91.9118	91.9118	0.0026	fold change	-1.41
VCAN	1462	versican	1 out of 4	91.9118	91.9118	0.0061	fold change	1.41
HNRNPL	3191	heterogeneous nuclear ribonucleoprotein L	1 out of 4	91.9118	91.9118	0.0466	fold change	1.41
RNASE4	6038	ribonuclease, RNase A family, 4	1 out of 4	91.9118	91.9118	0.0267	fold change	1.41
ADAMTS5	11096	ADAM metallopeptidase with thrombospondin type 1 motif, 5	1 out of 4	91.9118	91.9118	0.047	fold change	1.41
ARG1	383	arginase, liver	1 out of 4	91.9118	91.9118	0.0336	fold change	1.41
GOLPH3	64083	golgi phosphoprotein 3 (coat-protein)	1 out of 4	91.7431													91.7431	0.0055	fold change	-1.24
CHPT1	56994	choline phosphotransferase 1	1 out of 4	91.7431													91.7431	0.0067	fold change	-1.24
LBH	81606	limb bud and heart development homolog (mouse)	1 out of 4	91.7431													91.7431	0.0082	fold change	-1.24
IL1R2	7850	interleukin 1 receptor, type II	1 out of 4	91.7431													91.7431	0.0187	fold change	1.24
CDK19	23097	cyclin-dependent kinase 19	1 out of 4	91.7431													91.7431	0.0046	fold change	1.24
HEBP1	50865	heme binding protein 1	1 out of 4	91.7431													91.7431	0.007	fold change	-1.24
Hs.34558	NA		1 out of 4	91.7162					91.7162	0.02	fold change	-1.52
SND1-IT1	27099	SND1 intronic transcript 1 (non-protein coding)	1 out of 4	91.7162					91.7162	0.0338	fold change	-1.52
GRINA	2907	glutamate receptor, ionotropic, N-methyl D-aspartate-associated protein 1 (glutamate binding)	1 out of 4	91.7162					91.7162	0.0485	fold change	-1.52
IER2	9592	immediate early response 2	1 out of 4	91.7162					91.7162	0.0216	fold change	-1.52
DLST	1743	dihydrolipoamide S-succinyltransferase (E2 component of 2-oxo-glutarate complex)	1 out of 4	91.7162					91.7162	0.0381	fold change	-1.52
BEND2	139105	BEN domain containing 2	1 out of 4	91.2442					91.2442	0.0417	fold change	1.51
TSPAN18	90139	tetraspanin 18	1 out of 4	91.2442					91.2442	0.0082	fold change	1.51
ILMN_1856315	NA		1 out of 4	91.2442					91.2442	0.0112	fold change	-1.51
CPT1B	1375	carnitine palmitoyltransferase 1B (muscle)	1 out of 4	91.2442					91.2442	0.0395	fold change	-1.51
UVSSA	57654	UV-stimulated scaffold protein A	1 out of 4	90.7771					90.7771	0.0059	fold change	-1.5
PPP6R3	55291	protein phosphatase 6, regulatory subunit 3	1 out of 4	90.7771					90.7771	0.0466	fold change	-1.5
TBC1D10B	26000	TBC1 domain family, member 10B	1 out of 4	90.7771					90.7771	0.0039	fold change	-1.5
MED12	9968	mediator complex subunit 12	1 out of 4	90.7771					90.7771	0.0015	fold change	-1.5
ZNF589	51385	zinc finger protein 589	1 out of 4	90.7771					90.7771	0.0054	fold change	-1.5
TTC38	55020	tetratricopeptide repeat domain 38	1 out of 4	90.7771					90.7771	0.0366	fold change	-1.5
C6orf106	64771	chromosome 6 open reading frame 106	1 out of 4	90.7771					90.7771	0.0207	fold change	-1.5
CD22	933	CD22 molecule	1 out of 4	90.7441	90.7441	0.0039	fold change	-1.4
TCL6	27004	T-cell leukemia/lymphoma 6 (non-protein coding)	1 out of 4	90.7441	90.7441	0.0056	fold change	-1.4
CNTNAP2	26047	contactin associated protein-like 2	1 out of 4	90.7441	90.7441	0.0459	fold change	-1.4
BSG	682	basigin (Ok blood group)	1 out of 4	90.4159													90.4159	0.0317	fold change	-1.23
ZNF24	7572	zinc finger protein 24	1 out of 4	90.4159													90.4159	0.0246	fold change	1.23
PLAC8	51316	placenta-specific 8	1 out of 4	90.4159													90.4159	0.0031	fold change	-1.23
ADD3	120	adducin 3 (gamma)	1 out of 4	90.4159													90.4159	0.0262	fold change	-1.23
GPR18	2841	G protein-coupled receptor 18	1 out of 4	90.4159													90.4159	0.001	fold change	-1.23
MBNL1	4154	muscleblind-like splicing regulator 1	1 out of 4	90.4159													90.4159	0.0283	fold change	-1.23
MKRN1	23608	makorin ring finger protein 1	1 out of 4	90.4159													90.4159	0.0323	fold change	-1.23
ARHGEF40	55701	Rho guanine nucleotide exchange factor (GEF) 40	1 out of 4	90.4159													90.4159	0.0016	fold change	1.23
GYPB	2994	glycophorin B (MNS blood group)	1 out of 4	90.4159													90.4159	0.0416	fold change	-1.23
LYST	1130	lysosomal trafficking regulator	1 out of 4	90.4159													90.4159	0.0338	fold change	1.23
ILF2	3608	interleukin enhancer binding factor 2, 45kDa	1 out of 4	90.4159													90.4159	0.0031	fold change	-1.23
PIP4K2A	5305	phosphatidylinositol-5-phosphate 4-kinase, type II, alpha	1 out of 4	90.4159													90.4159	0.0031	fold change	-1.23
AA070330	NA		1 out of 4	90.2527	90.2527	0.0015	fold change	-1.39
SOWAHC	65124	sosondowah ankyrin repeat domain family member C	1 out of 4	90.2527	90.2527	0.0081	fold change	1.39
EPB41L4A	64097	erythrocyte membrane protein band 4.1 like 4A	1 out of 4	90.2527	90.2527	0.0254	fold change	1.39
MYO1G	64005	myosin IG	1 out of 4	90.2364					90.2364	0.0364	fold change	-1.49
MME	4311	membrane metallo-endopeptidase	1 out of 4	90.2364					90.2364	0.0226	fold change	1.49
SLAMF7	57823	SLAM family member 7	1 out of 4	90.2364					90.2364	0.0133	fold change	-1.49
ARFGAP1	55738	ADP-ribosylation factor GTPase activating protein 1	1 out of 4	90.2364					90.2364	0.0061	fold change	-1.49
ST6GALNAC6	30815	ST6 (alpha-N-acetyl-neuraminyl-2,3-beta-galactosyl-1,3)-N-acetylgalactosaminide alpha-2,6-sialyltransferase 6	1 out of 4	89.9313					89.9313	0.0122	fold change	-1.48
KPNA6	23633	karyopherin alpha 6 (importin alpha 7)	1 out of 4	89.9313					89.9313	0.0473	fold change	-1.48
YIPF1	54432	Yip1 domain family, member 1	1 out of 4	89.9313					89.9313	0.0296	fold change	-1.48
RASSF1	11186	Ras association (RalGDS/AF-6) domain family member 1	1 out of 4	89.9313					89.9313	0.0112	fold change	-1.48
Hs.22689	NA		1 out of 4	89.9313					89.9313	0.0493	fold change	-1.48
RASSF4	83937	Ras association (RalGDS/AF-6) domain family member 4	1 out of 4	89.9313					89.9313	0.0083	fold change	-1.48
SLC20A1	6574	solute carrier family 20 (phosphate transporter), member 1	1 out of 4	89.9313					89.9313	0.0469	fold change	-1.48
HERC2P8	440366	hect domain and RLD 2 pseudogene 8	1 out of 4	89.9313					89.9313	0.0223	fold change	-1.48
TRD@	6964	T cell receptor delta locus	1 out of 4	89.4454	89.4454	0.0152	fold change	-1.38
CD200	4345	CD200 molecule	1 out of 4	89.4454	89.4454	0.0399	fold change	-1.38
IFI6	2537	interferon, alpha-inducible protein 6	1 out of 4	89.4454	89.4454	0.0482	fold change	1.38
B3GALT2	8707	UDP-Gal:betaGlcNAc beta 1,3-galactosyltransferase, polypeptide 2	1 out of 4	89.4454	89.4454	0.0287	fold change	-1.38
RNF6	6049	ring finger protein (C3H2C3 type) 6	1 out of 4	89.4454	89.4454	0.0337	fold change	1.38
FHIT	2272	fragile histidine triad	1 out of 4	89.4454	89.4454	0.0274	fold change	-1.38
IL15	3600	interleukin 15	1 out of 4	89.2522					89.2522	0.0135	fold change	-1.47
C9orf91	203197	chromosome 9 open reading frame 91	1 out of 4	89.2522					89.2522	0.0204	fold change	-1.47
DHRS4	10901	dehydrogenase/reductase (SDR family) member 4	1 out of 4	89.2522					89.2522	0.046	fold change	-1.47
SFPQ	6421	splicing factor proline/glutamine-rich	1 out of 4	89.2522					89.2522	0.0423	fold change	-1.47
DYNC1H1	1778	dynein, cytoplasmic 1, heavy chain 1	1 out of 4	89.2522					89.2522	0.0144	fold change	-1.47
RAB24	53917	RAB24, member RAS oncogene family	1 out of 4	89.2522					89.2522	0.0378	fold change	-1.47
RXRA	6256	retinoid X receptor, alpha	1 out of 4	88.8052					88.8052	0.0186	fold change	-1.46
LOC646197	646197	heat shock protein 90kDa alpha (cytosolic), class B member 1 pseudogene	1 out of 4	88.8052					88.8052	0.0357	fold change	-1.46
SLC25A29	123096	solute carrier family 25 (mitochondrial carnitine/acylcarnitine carrier), member 29	1 out of 4	88.8052					88.8052	0.0061	fold change	-1.46
CD151	977	CD151 molecule (Raph blood group)	1 out of 4	88.8052					88.8052	0.016	fold change	1.46
WDR33	55339	WD repeat domain 33	1 out of 4	88.8052					88.8052	0.0298	fold change	-1.46
CORO7	79585	coronin 7	1 out of 4	88.8052					88.8052	0.02	fold change	-1.46
TRANK1	9881	tetratricopeptide repeat and ankyrin repeat containing 1	1 out of 4	88.8052					88.8052	0.0293	fold change	-1.46
GPBAR1	151306	G protein-coupled bile acid receptor 1	1 out of 4	88.8052					88.8052	0.0121	fold change	-1.46
CDK5RAP3	80279	CDK5 regulatory subunit associated protein 3	1 out of 4	88.8052					88.8052	0.0237	fold change	-1.46
PIK3CD	5293	phosphatidylinositol-4,5-bisphosphate 3-kinase, catalytic subunit delta	1 out of 4	88.8052					88.8052	0.0348	fold change	-1.46
KAT2B	8850	K(lysine) acetyltransferase 2B	1 out of 4	88.4956													88.4956	0.0135	fold change	-1.22
C11orf58	10944	chromosome 11 open reading frame 58	1 out of 4	88.4956													88.4956	0.0087	fold change	-1.22
BCL2	596	B-cell CLL/lymphoma 2	1 out of 4	88.4956													88.4956	0.0088	fold change	-1.22
NAP1L1	4673	nucleosome assembly protein 1-like 1	1 out of 4	88.4956													88.4956	0.0042	fold change	-1.22
FBN2	2201	fibrillin 2	1 out of 4	88.3392	88.3392	0.0479	fold change	1.37
FKBP5	2289	FK506 binding protein 5	1 out of 4	88.3392	88.3392	0.0051	fold change	1.37
GON4L	54856	gon-4-like (C. elegans)	1 out of 4	88.3392	88.3392	0.0029	fold change	-1.37
PDE5A	8654	phosphodiesterase 5A, cGMP-specific	1 out of 4	88.3392	88.3392	0.0028	fold change	1.37
SCAI	286205	suppressor of cancer cell invasion	1 out of 4	88.3392	88.3392	0.0015	fold change	-1.37
ILMN_3247533	NA		1 out of 4	87.9956					87.9956	0.0352	fold change	1.45
Hs.60257	NA		1 out of 4	87.9956					87.9956	0.008	fold change	-1.45
CRTC2	200186	CREB regulated transcription coactivator 2	1 out of 4	87.9956					87.9956	0.0023	fold change	-1.45
SEC31B	25956	SEC31 homolog B (S. cerevisiae)	1 out of 4	87.9956					87.9956	0.0255	fold change	-1.45
LOC642909	642909	C-terminal binding protein 2 pseudogene	1 out of 4	87.9956					87.9956	0.027	fold change	-1.45
PKD1	5310	polycystic kidney disease 1 (autosomal dominant)	1 out of 4	87.9956					87.9956	0.0027	fold change	-1.45
FBXO7	25793	F-box protein 7	1 out of 4	87.9956					87.9956	0.0495	fold change	-1.45
ANKFY1	51479	ankyrin repeat and FYVE domain containing 1	1 out of 4	87.9956					87.9956	0.0229	fold change	-1.45
SPRED1	161742	sprouty-related, EVH1 domain containing 1	1 out of 4	87.9956					87.9956	0.0267	fold change	-1.45
LINS	55180	lines homolog (Drosophila)	1 out of 4	87.9956					87.9956	0.0207	fold change	-1.45
FYN	2534	FYN oncogene related to SRC, FGR, YES	1 out of 4	87.9956					87.9956	0.0493	fold change	-1.45
GADD45B	4616	growth arrest and DNA-damage-inducible, beta	1 out of 4	87.9956					87.9956	0.0243	fold change	-1.45
TPCN2	219931	two pore segment channel 2	1 out of 4	87.9956					87.9956	0.0338	fold change	-1.45
ELF1	1997	E74-like factor 1 (ets domain transcription factor)	1 out of 4	87.7193													87.7193	0.0158	fold change	1.21
SERPINB9	5272	serpin peptidase inhibitor, clade B (ovalbumin), member 9	1 out of 4	87.7193													87.7193	0.023	fold change	-1.21
KDM5D	8284	lysine (K)-specific demethylase 5D	1 out of 4	87.7193													87.7193	0.0396	fold change	1.21
IGF2BP2	10644	insulin-like growth factor 2 mRNA binding protein 2	1 out of 4	87.7193													87.7193	0.0208	fold change	-1.21
SCP2	6342	sterol carrier protein 2	1 out of 4	87.7193													87.7193	0.0289	fold change	-1.21
SRPK2	6733	SRSF protein kinase 2	1 out of 4	87.7193													87.7193	0.0208	fold change	1.21
INPP5B	3633	inositol polyphosphate-5-phosphatase, 75kDa	1 out of 4	87.5657	87.5657	0.0007	fold change	-1.36
213963_s_at	NA		1 out of 4	87.5657	87.5657	0.0019	fold change	1.36
NM_014122	NA		1 out of 4	87.5657	87.5657	0.0255	fold change	-1.36
CBX5	23468	chromobox homolog 5	1 out of 4	87.5657	87.5657	3.6e-06	fold change	-1.36
FXYD2	486	FXYD domain containing ion transport regulator 2	1 out of 4	87.5657	87.5657	0.0207	fold change	-1.36
GALNT10	55568	UDP-N-acetyl-alpha-D-galactosamine:polypeptide N-acetylgalactosaminyltransferase 10 (GalNAc-T10)	1 out of 4	87.5657	87.5657	0.0015	fold change	1.36
NFATC3	4775	nuclear factor of activated T-cells, cytoplasmic, calcineurin-dependent 3	1 out of 4	87.0595					87.0595	0.0468	fold change	-1.44
DDX23	9416	DEAD (Asp-Glu-Ala-Asp) box polypeptide 23	1 out of 4	87.0595					87.0595	0.0356	fold change	-1.44
GTF3C5	9328	general transcription factor IIIC, polypeptide 5, 63kDa	1 out of 4	87.0595					87.0595	0.0076	fold change	-1.44
SH3BP1	23616	SH3-domain binding protein 1	1 out of 4	87.0595					87.0595	0.0214	fold change	-1.44
RPRD2	23248	regulation of nuclear pre-mRNA domain containing 2	1 out of 4	87.0595					87.0595	0.0346	fold change	-1.44
UBR4	23352	ubiquitin protein ligase E3 component n-recognin 4	1 out of 4	87.0595					87.0595	0.0336	fold change	-1.44
POGLUT1	56983	protein O-glucosyltransferase 1	1 out of 4	87.0595					87.0595	0.0437	fold change	-1.44
B3GALT6	126792	UDP-Gal:betaGal beta 1,3-galactosyltransferase polypeptide 6	1 out of 4	87.0595					87.0595	0.0259	fold change	-1.44
ZBP1	81030	Z-DNA binding protein 1	1 out of 4	87.0595					87.0595	0.0106	fold change	1.44
DKFZP586I1420	222161	uncharacterized protein DKFZp586I1420	1 out of 4	87.0595					87.0595	0.0054	fold change	-1.44
FAR1	84188	fatty acyl CoA reductase 1	1 out of 4	87.0595					87.0595	0.0351	fold change	-1.44
ARHGEF11	9826	Rho guanine nucleotide exchange factor (GEF) 11	1 out of 4	87.0595					87.0595	0.0113	fold change	-1.44
TTC9	23508	tetratricopeptide repeat domain 9	1 out of 4	86.6551	86.6551	0.0055	fold change	-1.35
STYK1	55359	serine/threonine/tyrosine kinase 1	1 out of 4	86.6551	86.6551	0.0125	fold change	1.35
215839_at	NA		1 out of 4	86.6551	86.6551	0.0485	fold change	1.35
IL1RN	3557	interleukin 1 receptor antagonist	1 out of 4	86.6551	86.6551	0.0006	fold change	1.35
STAP1	26228	signal transducing adaptor family member 1	1 out of 4	86.6551	86.6551	0.0101	fold change	-1.35
PTPRK	5796	protein tyrosine phosphatase, receptor type, K	1 out of 4	86.6551	86.6551	0.0472	fold change	-1.35
GAL3ST4	79690	galactose-3-O-sulfotransferase 4	1 out of 4	86.6551	86.6551	0.001	fold change	-1.35
SPON1	10418	spondin 1, extracellular matrix protein	1 out of 4	86.6551	86.6551	0.0207	fold change	-1.35
ZNF440	126070	zinc finger protein 440	1 out of 4	86.6551	86.6551	0.0339	fold change	-1.35
TRAM1	23471	translocation associated membrane protein 1	1 out of 4	86.2069													86.2069	0.0466	fold change	-1.2
CREG1	8804	cellular repressor of E1A-stimulated genes 1	1 out of 4	86.2069													86.2069	0.005	fold change	-1.2
SYNCRIP	10492	synaptotagmin binding, cytoplasmic RNA interacting protein	1 out of 4	86.2069													86.2069	0.0218	fold change	-1.2
ASCC2	84164	activating signal cointegrator 1 complex subunit 2	1 out of 4	86.2069													86.2069	0.037	fold change	-1.2
CSF3R	1441	colony stimulating factor 3 receptor (granulocyte)	1 out of 4	86.2069													86.2069	0.0035	fold change	1.2
KDM6A	7403	lysine (K)-specific demethylase 6A	1 out of 4	86.2069													86.2069	0.0007	fold change	-1.2
GCH1	2643	GTP cyclohydrolase 1	1 out of 4	86.2069													86.2069	0.0374	fold change	-1.2
CAMK1	8536	calcium/calmodulin-dependent protein kinase I	1 out of 4	86.0733					86.0733	2.4e-05	fold change	-1.43
DAXX	1616	death-domain associated protein	1 out of 4	86.0733					86.0733	0.0173	fold change	-1.43
SPG7	6687	spastic paraplegia 7 (pure and complicated autosomal recessive)	1 out of 4	86.0733					86.0733	0.0467	fold change	-1.43
MAN2C1	4123	mannosidase, alpha, class 2C, member 1	1 out of 4	86.0733					86.0733	0.0225	fold change	-1.43
STX2	2054	syntaxin 2	1 out of 4	86.0733					86.0733	0.0275	fold change	-1.43
WDR6	11180	WD repeat domain 6	1 out of 4	86.0733					86.0733	0.011	fold change	-1.43
IRF7	3665	interferon regulatory factor 7	1 out of 4	86.0733					86.0733	0.0228	fold change	-1.43
FCRL5	83416	Fc receptor-like 5	1 out of 4	86.0733					86.0733	0.0242	fold change	1.43
LGALS9	3965	lectin, galactoside-binding, soluble, 9	1 out of 4	86.0733					86.0733	0.0168	fold change	-1.43
UBXN11	91544	UBX domain protein 11	1 out of 4	85.4496					85.4496	0.0356	fold change	-1.42
ROCK1	6093	Rho-associated, coiled-coil containing protein kinase 1	1 out of 4	85.4496					85.4496	0.0314	fold change	1.42
PHKG2	5261	phosphorylase kinase, gamma 2 (testis)	1 out of 4	85.4496					85.4496	0.0009	fold change	-1.42
CTSL1	1514	cathepsin L1	1 out of 4	85.4496					85.4496	0.04	fold change	-1.42
TMEM79	84283	transmembrane protein 79	1 out of 4	85.4496					85.4496	0.0035	fold change	-1.42
TMEM51	55092	transmembrane protein 51	1 out of 4	85.4496					85.4496	0.0029	fold change	-1.42
CHMP7	91782	charged multivesicular body protein 7	1 out of 4	85.4496					85.4496	0.0289	fold change	-1.42
SEMA4A	64218	sema domain, immunoglobulin domain (Ig), transmembrane domain (TM) and short cytoplasmic domain, (semaphorin) 4A	1 out of 4	85.4496					85.4496	0.0345	fold change	-1.42
SNAP23	8773	synaptosomal-associated protein, 23kDa	1 out of 4	85.4496					85.4496	0.0296	fold change	1.42
MRPL12	6182	mitochondrial ribosomal protein L12	1 out of 4	85.4496					85.4496	0.0441	fold change	-1.42
ADPGK	83440	ADP-dependent glucokinase	1 out of 4	85.4496					85.4496	0.0443	fold change	-1.42
INO80D	54891	INO80 complex subunit D	1 out of 4	85.4496					85.4496	0.0101	fold change	-1.42
ILMN_1870041	NA		1 out of 4	85.4496					85.4496	0.0018	fold change	-1.42
TOMM40L	84134	translocase of outer mitochondrial membrane 40 homolog (yeast)-like	1 out of 4	85.4496					85.4496	0.0054	fold change	-1.42
ILMN_1825186	NA		1 out of 4	85.4496					85.4496	0.01	fold change	-1.42
IRAK3	11213	interleukin-1 receptor-associated kinase 3	1 out of 4	85.1789	85.1789	0.0097	fold change	1.34
IGKV1D-8	28904	immunoglobulin kappa variable 1D-8	1 out of 4	85.1789	85.1789	0.0203	fold change	-1.34
FLT3LG	2323	fms-related tyrosine kinase 3 ligand	1 out of 4	85.1789	85.1789	0.001	fold change	-1.34
SUSD4	55061	sushi domain containing 4	1 out of 4	85.1789	85.1789	0.0123	fold change	-1.34
RSL1D1	26156	ribosomal L1 domain containing 1	1 out of 4	85.1789	85.1789	0.0027	fold change	-1.34
NR1D1	9572	nuclear receptor subfamily 1, group D, member 1	1 out of 4	84.4595	84.4595	0.0087	fold change	-1.33
SPINK2	6691	serine peptidase inhibitor, Kazal type 2 (acrosin-trypsin inhibitor)	1 out of 4	84.4595	84.4595	0.048	fold change	-1.33
AK5	26289	adenylate kinase 5	1 out of 4	84.4595	84.4595	0.0235	fold change	-1.33
CXCR3	2833	chemokine (C-X-C motif) receptor 3	1 out of 4	84.4595	84.4595	0.0371	fold change	-1.33
CTTNBP2NL	55917	CTTNBP2 N-terminal like	1 out of 4	84.4595	84.4595	0.0186	fold change	-1.33
MYO6	4646	myosin VI	1 out of 4	84.4595	84.4595	0.0042	fold change	1.33
TMEM204	79652	transmembrane protein 204	1 out of 4	84.4595	84.4595	0.0125	fold change	-1.33
PATL2	197135	protein associated with topoisomerase II homolog 2 (yeast)	1 out of 4	84.4324					84.4324	0.0222	fold change	-1.41
TBRG4	9238	transforming growth factor beta regulator 4	1 out of 4	84.4324					84.4324	0.0103	fold change	-1.41
RP2	6102	retinitis pigmentosa 2 (X-linked recessive)	1 out of 4	84.4324					84.4324	0.0171	fold change	1.41
ZNF384	171017	zinc finger protein 384	1 out of 4	84.4324					84.4324	0.0201	fold change	-1.41
ILF3	3609	interleukin enhancer binding factor 3, 90kDa	1 out of 4	84.4324					84.4324	0.007	fold change	-1.41
LOC653557	653557	BMS1 homolog, ribosome assembly protein (yeast) pseudogene	1 out of 4	84.4324					84.4324	0.0497	fold change	-1.41
ANO9	338440	anoctamin 9	1 out of 4	84.4324					84.4324	0.0225	fold change	-1.41
DDX39B	7919	DEAD (Asp-Glu-Ala-Asp) box polypeptide 39B	1 out of 4	84.4324					84.4324	0.0495	fold change	-1.41
ROBO3	64221	roundabout, axon guidance receptor, homolog 3 (Drosophila)	1 out of 4	84.4324					84.4324	0.0351	fold change	-1.41
STK36	27148	serine/threonine kinase 36	1 out of 4	84.4324					84.4324	0.0297	fold change	-1.41
SLC38A10	124565	solute carrier family 38, member 10	1 out of 4	84.4324					84.4324	0.0088	fold change	-1.41
PPP1R12B	4660	protein phosphatase 1, regulatory subunit 12B	1 out of 4	84.4324					84.4324	0.0098	fold change	-1.41
ILMN_1778381	NA		1 out of 4	84.4324					84.4324	0.042	fold change	-1.41
GBA	2629	glucosidase, beta, acid	1 out of 4	84.4324					84.4324	0.0311	fold change	-1.41
UPP1	7378	uridine phosphorylase 1	1 out of 4	84.4324					84.4324	0.04	fold change	-1.41
USF1	7391	upstream transcription factor 1	1 out of 4	84.4324					84.4324	0.0243	fold change	-1.41
LSM5	23658	LSM5 homolog, U6 small nuclear RNA associated (S. cerevisiae)	1 out of 4	83.3333	83.3333	0.0203	fold change	-1.32
C18orf25	147339	chromosome 18 open reading frame 25	1 out of 4	83.3333	83.3333	0.0232	fold change	-1.32
213006_at	NA		1 out of 4	83.3333	83.3333	0.0002	fold change	1.32
215743_at	NA		1 out of 4	83.3333	83.3333	0.0011	fold change	-1.32
CXCR5	643	chemokine (C-X-C motif) receptor 5	1 out of 4	83.3333	83.3333	0.0138	fold change	-1.32
NPAS2	4862	neuronal PAS domain protein 2	1 out of 4	83.3333	83.3333	0.0006	fold change	-1.32
CD19	930	CD19 molecule	1 out of 4	83.3333	83.3333	0.0352	fold change	-1.32
ZNF354A	6940	zinc finger protein 354A	1 out of 4	83.3333	83.3333	0.0257	fold change	1.32
AU158442	NA		1 out of 4	83.3333	83.3333	0.018	fold change	-1.32
IGHV5-78	28387	immunoglobulin heavy variable 5-78 (pseudogene)	1 out of 4	83.3333	83.3333	0.0002	fold change	-1.32
222337_at	NA		1 out of 4	83.3333	83.3333	0.0003	fold change	-1.32
PRKDC	5591	protein kinase, DNA-activated, catalytic polypeptide	1 out of 4	83.3333	83.3333	0.0285	fold change	1.32
222348_at	NA		1 out of 4	83.3333	83.3333	0.0003	fold change	-1.32
GATA3	2625	GATA binding protein 3	1 out of 4	83.3333	83.3333	0.0311	fold change	-1.32
211310_at	NA		1 out of 4	83.3333	83.3333	0.0008	fold change	-1.32
CD96	10225	CD96 molecule	1 out of 4	83.3333	83.3333	0.0014	fold change	-1.32
METTL17	64745	methyltransferase like 17	1 out of 4	83.307					83.307	0.0051	fold change	-1.4
ZNF791	163049	zinc finger protein 791	1 out of 4	83.307					83.307	0.0037	fold change	1.4
Hs.572246	NA		1 out of 4	83.307					83.307	0.0341	fold change	-1.4
MVP	9961	major vault protein	1 out of 4	83.307					83.307	0.0164	fold change	-1.4
ZNF75A	7627	zinc finger protein 75a	1 out of 4	83.307					83.307	0.0028	fold change	-1.4
ZMAT3	64393	zinc finger, matrin-type 3	1 out of 4	83.307					83.307	0.0394	fold change	1.4
ARL6IP4	51329	ADP-ribosylation-like factor 6 interacting protein 4	1 out of 4	83.307					83.307	0.0202	fold change	-1.4
HMGCS1	3157	3-hydroxy-3-methylglutaryl-CoA synthase 1 (soluble)	1 out of 4	83.307					83.307	0.0318	fold change	-1.4
XRN1	54464	5'-3' exoribonuclease 1	1 out of 4	83.307					83.307	0.0466	fold change	-1.4
Hs.202577	NA		1 out of 4	83.307					83.307	0.0225	fold change	-1.4
CECR7	100130418	cat eye syndrome chromosome region, candidate 7 (non-protein coding)	1 out of 4	83.307					83.307	0.0297	fold change	-1.4
SCARNA9	619383	small Cajal body-specific RNA 9	1 out of 4	83.307					83.307	0.0129	fold change	1.4
AMT	275	aminomethyltransferase	1 out of 4	83.307					83.307	0.0223	fold change	-1.4
CLEC7A	64581	C-type lectin domain family 7, member A	1 out of 4	83.307					83.307	0.0121	fold change	-1.4
TMEM127	55654	transmembrane protein 127	1 out of 4	82.2761					82.2761	0.0177	fold change	-1.39
FAM110A	83541	family with sequence similarity 110, member A	1 out of 4	82.2761					82.2761	0.0489	fold change	-1.39
ST3GAL5	8869	ST3 beta-galactoside alpha-2,3-sialyltransferase 5	1 out of 4	82.2761					82.2761	0.0479	fold change	-1.39
SNORA70	26778	small nucleolar RNA, H/ACA box 70	1 out of 4	82.2761					82.2761	0.0387	fold change	-1.39
FOXP1	27086	forkhead box P1	1 out of 4	82.2761					82.2761	0.0472	fold change	-1.39
TRPC4AP	26133	transient receptor potential cation channel, subfamily C, member 4 associated protein	1 out of 4	82.2761					82.2761	0.0154	fold change	-1.39
KLHL28	54813	kelch-like 28 (Drosophila)	1 out of 4	82.2761					82.2761	0.0499	fold change	-1.39
NLRP2	55655	NLR family, pyrin domain containing 2	1 out of 4	82.2761					82.2761	0.0463	fold change	-1.39
DGCR2	9993	DiGeorge syndrome critical region gene 2	1 out of 4	82.2761					82.2761	0.0272	fold change	-1.39
CFLAR	8837	CASP8 and FADD-like apoptosis regulator	1 out of 4	82.2761					82.2761	0.0454	fold change	-1.39
EIF2B4	8890	eukaryotic translation initiation factor 2B, subunit 4 delta, 67kDa	1 out of 4	81.5807					81.5807	0.0468	fold change	-1.38
ILMN_3246315	NA		1 out of 4	81.5807					81.5807	0.0284	fold change	-1.38
Hs.551143	NA		1 out of 4	81.5807					81.5807	0.029	fold change	-1.38
EMR1	2015	egf-like module containing, mucin-like, hormone receptor-like 1	1 out of 4	81.5807					81.5807	0.0009	fold change	-1.38
HDAC7	51564	histone deacetylase 7	1 out of 4	81.5807					81.5807	0.0167	fold change	-1.38
SNORD104	692227	small nucleolar RNA, C/D box 104	1 out of 4	81.5807					81.5807	0.0222	fold change	-1.38
MRPL27	51264	mitochondrial ribosomal protein L27	1 out of 4	81.5807					81.5807	0.0048	fold change	-1.38
DDX56	54606	DEAD (Asp-Glu-Ala-Asp) box helicase 56	1 out of 4	81.1451					81.1451	0.0086	fold change	-1.37
RASAL3	64926	RAS protein activator like 3	1 out of 4	81.1451					81.1451	0.0229	fold change	-1.37
VPS4A	27183	vacuolar protein sorting 4 homolog A (S. cerevisiae)	1 out of 4	81.1451					81.1451	0.0075	fold change	-1.37
SNORD36C	26813	small nucleolar RNA, C/D box 36C	1 out of 4	81.1451					81.1451	0.0109	fold change	-1.37
EDC4	23644	enhancer of mRNA decapping 4	1 out of 4	81.1451					81.1451	0.0231	fold change	-1.37
FZD2	2535	frizzled family receptor 2	1 out of 4	81.1451					81.1451	0.019	fold change	-1.37
ARHGAP17	55114	Rho GTPase activating protein 17	1 out of 4	81.1451					81.1451	0.0273	fold change	-1.37
KIAA0100	9703	KIAA0100	1 out of 4	81.1451					81.1451	0.0189	fold change	-1.37
SLC9A8	23315	solute carrier family 9, subfamily A (NHE8, cation proton antiporter 8), member 8	1 out of 4	81.1451					81.1451	0.0161	fold change	-1.37
DNPEP	23549	aspartyl aminopeptidase	1 out of 4	81.1451					81.1451	0.0057	fold change	-1.37
OSBPL5	114879	oxysterol binding protein-like 5	1 out of 4	81.1451					81.1451	0.0344	fold change	-1.37
NCOA5	57727	nuclear receptor coactivator 5	1 out of 4	81.1451					81.1451	0.0405	fold change	-1.37
PLEKHB2	55041	pleckstrin homology domain containing, family B (evectins) member 2	1 out of 4	81.1451					81.1451	0.0093	fold change	1.37
RNH1	6050	ribonuclease/angiogenin inhibitor 1	1 out of 4	81.1451					81.1451	0.0257	fold change	-1.37
FOXD1	2297	forkhead box D1	1 out of 4	81.0373	81.0373	0.018	fold change	1.31
IL18RAP	8807	interleukin 18 receptor accessory protein	1 out of 4	81.0373	81.0373	0.0209	fold change	1.31
LOC100129250	100129250	uncharacterized LOC100129250	1 out of 4	81.0373	81.0373	0.0059	fold change	-1.31
214153_at	NA		1 out of 4	81.0373	81.0373	0.0207	fold change	1.31
IGHM	3507	immunoglobulin heavy constant mu	1 out of 4	81.0373	81.0373	0.0143	fold change	-1.31
Hs.269596	NA		1 out of 4	81.0373	81.0373	0.0002	fold change	-1.31
SLCO4C1	353189	solute carrier organic anion transporter family, member 4C1	1 out of 4	81.0373	81.0373	0.0468	fold change	1.31
SLC25A20	788	solute carrier family 25 (carnitine/acylcarnitine translocase), member 20	1 out of 4	81.0373	81.0373	0.0014	fold change	1.31
NM_018539	NA		1 out of 4	81.0373	81.0373	0.0353	fold change	-1.31
RAP2A	5911	RAP2A, member of RAS oncogene family	1 out of 4	81.0373	81.0373	0.0019	fold change	1.31
OAS3	4940	2'-5'-oligoadenylate synthetase 3, 100kDa	1 out of 4	81.0373	81.0373	0.0086	fold change	1.31
LOC100507387	100507387	uncharacterized LOC100507387	1 out of 4	81.0373	81.0373	0.0253	fold change	-1.31
ZNF148	7707	zinc finger protein 148	1 out of 4	81.0373	81.0373	0.0236	fold change	1.31
221592_at	NA		1 out of 4	81.0373	81.0373	0.0003	fold change	1.31
ANKRD36B	57730	ankyrin repeat domain 36B	1 out of 4	80.1655					80.1655	0.0114	fold change	-1.36
IL8	3576	interleukin 8	1 out of 4	80.1655					80.1655	0.0279	fold change	-1.36
Hs.550193	NA		1 out of 4	80.1655					80.1655	0.0284	fold change	-1.36
SEPN1	57190	selenoprotein N, 1	1 out of 4	80.1655					80.1655	0.0383	fold change	-1.36
KIF13B	23303	kinesin family member 13B	1 out of 4	80.1655					80.1655	0.0344	fold change	-1.36
TFPT	29844	TCF3 (E2A) fusion partner (in childhood Leukemia)	1 out of 4	80.1655					80.1655	0.0157	fold change	-1.36
GDPD3	79153	glycerophosphodiester phosphodiesterase domain containing 3	1 out of 4	80.1655					80.1655	0.0288	fold change	-1.36
ILMN_3183139	NA		1 out of 4	80.1655					80.1655	0.0261	fold change	-1.36
KLK11	11012	kallikrein-related peptidase 11	1 out of 4	80.1655					80.1655	0.0424	fold change	-1.36
KANSL1	284058	KAT8 regulatory NSL complex subunit 1	1 out of 4	79.447					79.447	0.0428	fold change	-1.35
CUX1	1523	cut-like homeobox 1	1 out of 4	79.447					79.447	0.0469	fold change	1.35
CMKLR1	1240	chemokine-like receptor 1	1 out of 4	79.447					79.447	0.0234	fold change	-1.35
AGAP3	116988	ArfGAP with GTPase domain, ankyrin repeat and PH domain 3	1 out of 4	79.447					79.447	0.0125	fold change	-1.35
TRIM52	84851	tripartite motif containing 52	1 out of 4	79.447					79.447	0.0309	fold change	1.35
ACIN1	22985	apoptotic chromatin condensation inducer 1	1 out of 4	79.447					79.447	0.0111	fold change	-1.35
EIF4G1	1981	eukaryotic translation initiation factor 4 gamma, 1	1 out of 4	79.447					79.447	0.0436	fold change	-1.35
MED15	51586	mediator complex subunit 15	1 out of 4	79.447					79.447	0.03	fold change	-1.35
TPM2	7169	tropomyosin 2 (beta)	1 out of 4	79.447					79.447	0.032	fold change	-1.35
MLL4	9757	myeloid/lymphoid or mixed-lineage leukemia 4	1 out of 4	79.447					79.447	0.0128	fold change	-1.35
C9orf69	90120	chromosome 9 open reading frame 69	1 out of 4	79.447					79.447	0.0277	fold change	-1.35
PDDC1	347862	Parkinson disease 7 domain containing 1	1 out of 4	79.447					79.447	0.006	fold change	-1.35
CD79A	973	CD79a molecule, immunoglobulin-associated alpha	1 out of 4	79.1139	79.1139	0.0458	fold change	-1.3
ZNF407	55628	zinc finger protein 407	1 out of 4	79.1139	79.1139	0.0195	fold change	1.3
HLF	3131	hepatic leukemia factor	1 out of 4	79.1139	79.1139	0.042	fold change	-1.3
SLC27A2	11001	solute carrier family 27 (fatty acid transporter), member 2	1 out of 4	79.1139	79.1139	0.0075	fold change	1.3
CBR3	874	carbonyl reductase 3	1 out of 4	79.1139	79.1139	0.0113	fold change	-1.3
SPIB	6689	Spi-B transcription factor (Spi-1/PU.1 related)	1 out of 4	79.1139	79.1139	0.0272	fold change	-1.3
PLA2G7	7941	phospholipase A2, group VII (platelet-activating factor acetylhydrolase, plasma)	1 out of 4	79.1139	79.1139	0.0109	fold change	1.3
TMPRSS3	64699	transmembrane protease, serine 3	1 out of 4	79.1139	79.1139	0.0149	fold change	-1.3
F5	2153	coagulation factor V (proaccelerin, labile factor)	1 out of 4	79.1139	79.1139	0.0391	fold change	1.3
MCF2L	23263	MCF.2 cell line derived transforming sequence-like	1 out of 4	79.1139	79.1139	0.0039	fold change	-1.3
RRP7A	27341	ribosomal RNA processing 7 homolog A (S. cerevisiae)	1 out of 4	79.1139	79.1139	0.0124	fold change	-1.3
AGFG2	3268	ArfGAP with FG repeats 2	1 out of 4	79.1139	79.1139	0.0145	fold change	-1.3
TCF3	6929	transcription factor 3 (E2A immunoglobulin enhancer binding factors E12/E47)	1 out of 4	79.1139	79.1139	0.0013	fold change	-1.3
SEMA3C	10512	sema domain, immunoglobulin domain (Ig), short basic domain, secreted, (semaphorin) 3C	1 out of 4	79.1139	79.1139	0.0121	fold change	1.3
SIGLEC1	6614	sialic acid binding Ig-like lectin 1, sialoadhesin	1 out of 4	79.1139	79.1139	0.0356	fold change	1.3
BCL7A	605	B-cell CLL/lymphoma 7A	1 out of 4	79.1139	79.1139	0.01	fold change	-1.3
214309_s_at	NA		1 out of 4	79.1139	79.1139	0.0087	fold change	-1.3
NM_024880	NA		1 out of 4	79.1139	79.1139	0.0106	fold change	-1.3
GZMH	2999	granzyme H (cathepsin G-like 2, protein h-CCPX)	1 out of 4	79.1139	79.1139	0.034	fold change	1.3
RAB11B	9230	RAB11B, member RAS oncogene family	1 out of 4	79.1139	79.1139	0.0436	fold change	-1.3
SAP30	8819	Sin3A-associated protein, 30kDa	1 out of 4	79.1139	79.1139	0.0114	fold change	1.3
FAM65A	79567	family with sequence similarity 65, member A	1 out of 4	78.7414					78.7414	0.0146	fold change	-1.34
UBE2Z	65264	ubiquitin-conjugating enzyme E2Z	1 out of 4	78.7414					78.7414	0.0351	fold change	-1.34
GPAA1	8733	glycosylphosphatidylinositol anchor attachment protein 1 homolog (yeast)	1 out of 4	78.7414					78.7414	0.0174	fold change	-1.34
CXorf65	158830	chromosome X open reading frame 65	1 out of 4	78.7414					78.7414	0.0332	fold change	-1.34
COL4A2	1284	collagen, type IV, alpha 2	1 out of 4	78.7414					78.7414	0.0175	fold change	-1.34
DCTN1	1639	dynactin 1	1 out of 4	78.7414					78.7414	0.0209	fold change	-1.34
DHX30	22907	DEAH (Asp-Glu-Ala-His) box polypeptide 30	1 out of 4	78.7414					78.7414	0.0305	fold change	-1.34
POU2F2	5452	POU class 2 homeobox 2	1 out of 4	78.7414					78.7414	0.0111	fold change	-1.34
LARP4	113251	La ribonucleoprotein domain family, member 4	1 out of 4	78.7414					78.7414	0.0279	fold change	-1.34
PTPRO	5800	protein tyrosine phosphatase, receptor type, O	1 out of 4	78.7414					78.7414	0.0169	fold change	-1.34
THOC2	57187	THO complex 2	1 out of 4	78.7414					78.7414	0.0127	fold change	-1.34
RUNX1	861	runt-related transcription factor 1	1 out of 4	78.7414					78.7414	0.0335	fold change	-1.34
BAG4	9530	BCL2-associated athanogene 4	1 out of 4	78.7414					78.7414	0.018	fold change	-1.34
ILMN_1854765	NA		1 out of 4	78.7414					78.7414	0.0166	fold change	-1.34
STX10	8677	syntaxin 10	1 out of 4	78.7414					78.7414	0.0182	fold change	-1.34
ATXN7L3	56970	ataxin 7-like 3	1 out of 4	77.8186					77.8186	0.0271	fold change	-1.33
ATG9A	79065	autophagy related 9A	1 out of 4	77.8186					77.8186	0.0064	fold change	-1.33
NUDCD3	23386	NudC domain containing 3	1 out of 4	77.8186					77.8186	0.0186	fold change	-1.33
E2F3	1871	E2F transcription factor 3	1 out of 4	77.8186					77.8186	0.0376	fold change	-1.33
REC8	9985	REC8 homolog (yeast)	1 out of 4	77.8186					77.8186	0.0117	fold change	-1.33
NRBP1	29959	nuclear receptor binding protein 1	1 out of 4	77.8186					77.8186	0.0196	fold change	-1.33
ALG8	79053	asparagine-linked glycosylation 8, alpha-1,3-glucosyltransferase homolog (S. cerevisiae)	1 out of 4	77.8186					77.8186	0.0367	fold change	-1.33
WDR46	9277	WD repeat domain 46	1 out of 4	77.8186					77.8186	0.0076	fold change	-1.33
GPS2	2874	G protein pathway suppressor 2	1 out of 4	77.8186					77.8186	0.0392	fold change	-1.33
RNF31	55072	ring finger protein 31	1 out of 4	77.8186					77.8186	0.0335	fold change	-1.33
GLT25D1	79709	glycosyltransferase 25 domain containing 1	1 out of 4	77.8186					77.8186	0.0299	fold change	-1.33
GAB3	139716	GRB2-associated binding protein 3	1 out of 4	77.8186					77.8186	0.0062	fold change	-1.33
CHD3	1107	chromodomain helicase DNA binding protein 3	1 out of 4	77.8186					77.8186	0.0012	fold change	-1.33
DNM2	1785	dynamin 2	1 out of 4	77.8186					77.8186	0.0056	fold change	-1.33
KIAA0664	23277	KIAA0664	1 out of 4	77.8186					77.8186	0.0242	fold change	-1.33
TMEM214	54867	transmembrane protein 214	1 out of 4	77.8186					77.8186	0.017	fold change	-1.33
PRKX	5613	protein kinase, X-linked	1 out of 4	77.8186					77.8186	0.0164	fold change	-1.33
MIR142	406934	microRNA 142	1 out of 4	77.8186					77.8186	0.0198	fold change	-1.33
RNF40	9810	ring finger protein 40, E3 ubiquitin protein ligase	1 out of 4	77.8186					77.8186	0.005	fold change	-1.33
TNRC6A	27327	trinucleotide repeat containing 6A	1 out of 4	77.8186					77.8186	0.0158	fold change	-1.33
CSRNP1	64651	cysteine-serine-rich nuclear protein 1	1 out of 4	77.8186					77.8186	0.0428	fold change	-1.33
NEBL	10529	nebulette	1 out of 4	76.6401					76.6401	0.0151	fold change	1.32
NFE2	4778	nuclear factor (erythroid-derived 2), 45kDa	1 out of 4	76.6401					76.6401	0.0419	fold change	-1.32
GPATCH3	63906	G patch domain containing 3	1 out of 4	76.6401					76.6401	0.0079	fold change	-1.32
FAM134C	162427	family with sequence similarity 134, member C	1 out of 4	76.6401					76.6401	0.0494	fold change	-1.32
KLHL14	57565	kelch-like 14 (Drosophila)	1 out of 4	76.6401					76.6401	0.0251	fold change	1.32
NOMO1	23420	NODAL modulator 1	1 out of 4	76.6401					76.6401	0.0201	fold change	-1.32
PHKA2	5256	phosphorylase kinase, alpha 2 (liver)	1 out of 4	76.6401					76.6401	0.0383	fold change	-1.32
INPPL1	3636	inositol polyphosphate phosphatase-like 1	1 out of 4	76.6401					76.6401	0.0383	fold change	-1.32
FAM20C	56975	family with sequence similarity 20, member C	1 out of 4	76.6401					76.6401	0.0157	fold change	-1.32
Hs.578080	NA		1 out of 4	76.6401					76.6401	0.0047	fold change	1.32
FAM178A	55719	family with sequence similarity 178, member A	1 out of 4	76.6401					76.6401	0.0243	fold change	-1.32
LOC284837	284837	uncharacterized LOC284837	1 out of 4	76.6401					76.6401	0.047	fold change	-1.32
Hs.485155	NA		1 out of 4	76.6401					76.6401	0.0291	fold change	-1.32
TXNRD3NB	645840	thioredoxin reductase 3 neighbor	1 out of 4	76.6401					76.6401	0.0012	fold change	-1.32
CLCN6	1185	chloride channel, voltage-sensitive 6	1 out of 4	76.6401					76.6401	0.02	fold change	-1.32
MAFG	4097	v-maf musculoaponeurotic fibrosarcoma oncogene homolog G (avian)	1 out of 4	76.6401					76.6401	0.0045	fold change	-1.32
DPP9	91039	dipeptidyl-peptidase 9	1 out of 4	76.6401					76.6401	0.038	fold change	-1.32
C2CD2L	9854	C2CD2-like	1 out of 4	76.6401					76.6401	0.004	fold change	-1.32
FCER2	2208	Fc fragment of IgE, low affinity II, receptor for (CD23)	1 out of 4	76.1035	76.1035	0.0235	fold change	-1.29
URB1	9875	URB1 ribosome biogenesis 1 homolog (S. cerevisiae)	1 out of 4	76.1035	76.1035	0.0004	fold change	-1.29
SSH1	54434	slingshot homolog 1 (Drosophila)	1 out of 4	76.1035	76.1035	0.0242	fold change	1.29
PPP2R3A	5523	protein phosphatase 2, regulatory subunit B'', alpha	1 out of 4	76.1035	76.1035	0.0378	fold change	-1.29
HIP1R	9026	huntingtin interacting protein 1 related	1 out of 4	76.1035	76.1035	0.0326	fold change	-1.29
TTBK2	146057	tau tubulin kinase 2	1 out of 4	76.1035	76.1035	0.0102	fold change	-1.29
NINL	22981	ninein-like	1 out of 4	76.1035	76.1035	0.0296	fold change	1.29
BMX	660	BMX non-receptor tyrosine kinase	1 out of 4	76.1035	76.1035	0.0171	fold change	1.29
THNSL1	79896	threonine synthase-like 1 (S. cerevisiae)	1 out of 4	76.1035	76.1035	0.0094	fold change	-1.29
NPM1	4869	nucleophosmin (nucleolar phosphoprotein B23, numatrin)	1 out of 4	76.1035	76.1035	0.0018	fold change	-1.29
MARCH1	55016	membrane-associated ring finger (C3HC4) 1, E3 ubiquitin protein ligase	1 out of 4	76.1035	76.1035	0.0144	fold change	1.29
RLN1	6013	relaxin 1	1 out of 4	76.1035	76.1035	0.0131	fold change	-1.29
212562_s_at	NA		1 out of 4	76.1035	76.1035	0.0002	fold change	1.29
RPL35	11224	ribosomal protein L35	1 out of 4	76.1035	76.1035	0.0189	fold change	-1.29
NME8	51314	NME/NM23 family member 8	1 out of 4	76.1035	76.1035	0.01	fold change	1.29
ATP6V0E2	155066	ATPase, H+ transporting V0 subunit e2	1 out of 4	76.1035	76.1035	0.0176	fold change	-1.29
LAP3	51056	leucine aminopeptidase 3	1 out of 4	76.1035	76.1035	0.0315	fold change	1.29
H2AFY	9555	H2A histone family, member Y	1 out of 4	76.1035	76.1035	0.0018	fold change	1.29
APOBEC3C	27350	apolipoprotein B mRNA editing enzyme, catalytic polypeptide-like 3C	1 out of 4	76.1035	76.1035	0.0349	fold change	-1.29
214215_s_at	NA		1 out of 4	76.1035	76.1035	0.0133	fold change	1.29
CR2	1380	complement component (3d/Epstein Barr virus) receptor 2	1 out of 4	76.1035	76.1035	0.0372	fold change	-1.29
TNFRSF25	8718	tumor necrosis factor receptor superfamily, member 25	1 out of 4	76.1035	76.1035	0.0017	fold change	-1.29
DHX8	1659	DEAH (Asp-Glu-Ala-His) box polypeptide 8	1 out of 4	75.3898					75.3898	0.0302	fold change	-1.31
FAM160A2	84067	family with sequence similarity 160, member A2	1 out of 4	75.3898					75.3898	0.0214	fold change	-1.31
TSC2	7249	tuberous sclerosis 2	1 out of 4	75.3898					75.3898	0.0049	fold change	-1.31
ILMN_3256986	NA		1 out of 4	75.3898					75.3898	0.0029	fold change	1.31
PTPRM	5797	protein tyrosine phosphatase, receptor type, M	1 out of 4	75.3898					75.3898	0.0169	fold change	-1.31
UNC93B1	81622	unc-93 homolog B1 (C. elegans)	1 out of 4	75.3898					75.3898	0.0279	fold change	-1.31
EIF2B5	8893	eukaryotic translation initiation factor 2B, subunit 5 epsilon, 82kDa	1 out of 4	75.3898					75.3898	0.0058	fold change	-1.31
TRIM51	84767	tripartite motif-containing 51	1 out of 4	75.3898					75.3898	0.0488	fold change	-1.31
AKR1C2	1646	aldo-keto reductase family 1, member C2 (dihydrodiol dehydrogenase 2; bile acid binding protein; 3-alpha hydroxysteroid dehydrogenase, type III)	1 out of 4	75.3898					75.3898	0.0062	fold change	1.31
GBF1	8729	golgi brefeldin A resistant guanine nucleotide exchange factor 1	1 out of 4	75.3898					75.3898	0.0326	fold change	-1.31
DNM1L	10059	dynamin 1-like	1 out of 4	74.8593					74.8593	0.0111	fold change	1.3
TNPO1	3842	transportin 1	1 out of 4	74.8593					74.8593	0.0269	fold change	-1.3
CTC1	80169	CTS telomere maintenance complex component 1	1 out of 4	74.8593					74.8593	0.0475	fold change	-1.3
SNORD99	692212	small nucleolar RNA, C/D box 99	1 out of 4	74.8593					74.8593	0.0395	fold change	-1.3
SAPCD1	401251	suppressor APC domain containing 1	1 out of 4	74.8593					74.8593	0.0022	fold change	-1.3
PCSK7	9159	proprotein convertase subtilisin/kexin type 7	1 out of 4	74.8593					74.8593	0.0494	fold change	-1.3
CPPED1	55313	calcineurin-like phosphoesterase domain containing 1	1 out of 4	74.8593					74.8593	0.0168	fold change	1.3
SIL1	64374	SIL1 homolog, endoplasmic reticulum chaperone (S. cerevisiae)	1 out of 4	74.8593					74.8593	0.0314	fold change	-1.3
LOC401847	401847	Ig heavy chain V-III region VH26-like	1 out of 4	74.8593					74.8593	0.0189	fold change	1.3
WDR60	55112	WD repeat domain 60	1 out of 4	74.8593					74.8593	0.0292	fold change	-1.3
SFXN4	119559	sideroflexin 4	1 out of 4	74.8593					74.8593	0.0166	fold change	-1.3
TRPV2	51393	transient receptor potential cation channel, subfamily V, member 2	1 out of 4	74.8593					74.8593	0.043	fold change	-1.3
KLHL17	339451	kelch-like 17 (Drosophila)	1 out of 4	74.8593					74.8593	0.0067	fold change	-1.3
TMEM63B	55362	transmembrane protein 63B	1 out of 4	74.8593					74.8593	0.0158	fold change	-1.3
TFIP11	24144	tuftelin interacting protein 11	1 out of 4	74.8593					74.8593	0.0281	fold change	-1.3
ZNF80	7634	zinc finger protein 80	1 out of 4	74.0258					74.0258	0.0003	fold change	1.29
FAIM	55179	Fas apoptotic inhibitory molecule	1 out of 4	74.0258					74.0258	0.0439	fold change	1.29
ZDHHC3	51304	zinc finger, DHHC-type containing 3	1 out of 4	74.0258					74.0258	0.0267	fold change	-1.29
SIN3B	23309	SIN3 transcription regulator homolog B (yeast)	1 out of 4	74.0258					74.0258	0.0498	fold change	-1.29
HLX	3142	H2.0-like homeobox	1 out of 4	74.0258					74.0258	0.0377	fold change	-1.29
PRSS2	5645	protease, serine, 2 (trypsin 2)	1 out of 4	74.0258					74.0258	0.0095	fold change	-1.29
LOC338758	338758	uncharacterized LOC338758	1 out of 4	74.0258					74.0258	0.0346	fold change	-1.29
FAM89B	23625	family with sequence similarity 89, member B	1 out of 4	74.0258					74.0258	0.05	fold change	-1.29
TUBGCP4	27229	tubulin, gamma complex associated protein 4	1 out of 4	74.0258					74.0258	0.0274	fold change	1.29
RIN3	79890	Ras and Rab interactor 3	1 out of 4	74.0258					74.0258	0.0419	fold change	-1.29
DDX55	57696	DEAD (Asp-Glu-Ala-Asp) box polypeptide 55	1 out of 4	74.0258					74.0258	0.0394	fold change	-1.29
KLF11	8462	Kruppel-like factor 11	1 out of 4	74.0258					74.0258	0.0284	fold change	-1.29
CLN3	1201	ceroid-lipofuscinosis, neuronal 3	1 out of 4	74.0258					74.0258	0.0435	fold change	-1.29
MCOLN1	57192	mucolipin 1	1 out of 4	74.0258					74.0258	0.0024	fold change	-1.29
ILMN_1910330	NA		1 out of 4	74.0258					74.0258	0.0459	fold change	-1.29
PCDHA4	56144	protocadherin alpha 4	1 out of 4	74.0258					74.0258	0.0052	fold change	-1.29
CHD8	57680	chromodomain helicase DNA binding protein 8	1 out of 4	74.0258					74.0258	0.0157	fold change	-1.29
ZNF76	7629	zinc finger protein 76	1 out of 4	74.0258					74.0258	0.006	fold change	-1.29
COASY	80347	CoA synthase	1 out of 4	74.0258					74.0258	0.012	fold change	-1.29
LOC100127946	100127946	uncharacterized LOC100127946	1 out of 4	74.0258					74.0258	0.0023	fold change	-1.29
MILR1	284021	mast cell immunoglobulin-like receptor 1	1 out of 4	74.0258					74.0258	0.0307	fold change	1.29
MPRIP	23164	myosin phosphatase Rho interacting protein	1 out of 4	73.5294	73.5294	0.0342	fold change	-1.28
CETP	1071	cholesteryl ester transfer protein, plasma	1 out of 4	73.5294	73.5294	0.0082	fold change	1.28
AU143799	NA		1 out of 4	73.5294	73.5294	0.0097	fold change	-1.28
202714_s_at	NA		1 out of 4	73.5294	73.5294	0.0131	fold change	-1.28
215565_at	NA		1 out of 4	73.5294	73.5294	0.0361	fold change	-1.28
MEGF9	1955	multiple EGF-like-domains 9	1 out of 4	73.5294	73.5294	0.0004	fold change	1.28
COX16	51241	COX16 cytochrome c oxidase assembly homolog (S. cerevisiae)	1 out of 4	73.5294	73.5294	0.0011	fold change	-1.28
211736_at	NA		1 out of 4	73.5294	73.5294	0.0011	fold change	-1.28
DIXDC1	85458	DIX domain containing 1	1 out of 4	73.5294	73.5294	0.0253	fold change	-1.28
TRAV13-1	28671	T cell receptor alpha variable 13-1	1 out of 4	73.5294	73.5294	0.0409	fold change	-1.28
COG5	10466	component of oligomeric golgi complex 5	1 out of 4	73.5294	73.5294	0.0058	fold change	-1.28
PKIA	5569	protein kinase (cAMP-dependent, catalytic) inhibitor alpha	1 out of 4	73.5294	73.5294	0.0185	fold change	-1.28
MED6	10001	mediator complex subunit 6	1 out of 4	73.5294	73.5294	0.0014	fold change	-1.28
CACNA1I	8911	calcium channel, voltage-dependent, T type, alpha 1I subunit	1 out of 4	73.5294	73.5294	0.0367	fold change	-1.28
RHOBTB3	22836	Rho-related BTB domain containing 3	1 out of 4	73.5294	73.5294	0.0269	fold change	1.28
THBD	7056	thrombomodulin	1 out of 4	73.5294	73.5294	0.0263	fold change	1.28
BG025063	NA		1 out of 4	73.5294	73.5294	0.0048	fold change	-1.28
CEACAM21	90273	carcinoembryonic antigen-related cell adhesion molecule 21	1 out of 4	73.5294	73.5294	0.0155	fold change	-1.28
HIC2	23119	hypermethylated in cancer 2	1 out of 4	73.5294	73.5294	0.006	fold change	-1.28
NUDT6	11162	nudix (nucleoside diphosphate linked moiety X)-type motif 6	1 out of 4	73.5294	73.5294	0.0039	fold change	1.28
MIR22HG	84981	MIR22 host gene (non-protein coding)	1 out of 4	73.5294	73.5294	0.0064	fold change	1.28
PPP1R3D	5509	protein phosphatase 1, regulatory subunit 3D	1 out of 4	73.5294	73.5294	0.0028	fold change	1.28
ZSCAN12	9753	zinc finger and SCAN domain containing 12	1 out of 4	73.5294	73.5294	0.031	fold change	-1.28
GPR97	222487	G protein-coupled receptor 97	1 out of 4	73.5294	73.5294	0.0161	fold change	1.28
ZNF362	149076	zinc finger protein 362	1 out of 4	73.5294	73.5294	0.0149	fold change	-1.28
TSPAN13	27075	tetraspanin 13	1 out of 4	73.5294	73.5294	0.0444	fold change	-1.28
RUNX1-IT1	80215	RUNX1 intronic transcript 1 (non-protein coding)	1 out of 4	72.9586					72.9586	0.0035	fold change	-1.28
RNF122	79845	ring finger protein 122	1 out of 4	72.9586					72.9586	0.0215	fold change	-1.28
LOC645233	645233	thymine-DNA glycosylase pseudogene	1 out of 4	72.9586					72.9586	0.0035	fold change	-1.28
DIABLO	56616	diablo, IAP-binding mitochondrial protein	1 out of 4	72.9586					72.9586	0.0182	fold change	-1.28
Hs.521310	NA		1 out of 4	72.9586					72.9586	0.0381	fold change	1.28
MPDU1	9526	mannose-P-dolichol utilization defect 1	1 out of 4	72.9586					72.9586	0.03	fold change	-1.28
LOC732360	732360	G/T mismatch-specific thymine DNA glycosylase-like	1 out of 4	72.9586					72.9586	0.0216	fold change	-1.28
ILMN_3259174	NA		1 out of 4	72.9586					72.9586	0.045	fold change	1.28
AKAP17A	8227	A kinase (PRKA) anchor protein 17A	1 out of 4	72.9586					72.9586	0.0345	fold change	-1.28
SKIV2L	6499	superkiller viralicidic activity 2-like (S. cerevisiae)	1 out of 4	72.9586					72.9586	0.0308	fold change	-1.28
SLC38A1	81539	solute carrier family 38, member 1	1 out of 4	72.9586					72.9586	0.0429	fold change	1.28
SCARNA23	677773	small Cajal body-specific RNA 23	1 out of 4	72.9586					72.9586	0.0096	fold change	1.28
OGFR	11054	opioid growth factor receptor	1 out of 4	72.9586					72.9586	0.0365	fold change	-1.28
ILMN_1863233	NA		1 out of 4	72.9586					72.9586	0.0045	fold change	-1.28
RPL35A	6165	ribosomal protein L35a	1 out of 4	72.9586					72.9586	0.0243	fold change	-1.28
TNC	3371	tenascin C	1 out of 4	72.9586					72.9586	0.0158	fold change	-1.28
NDUFB4	4710	NADH dehydrogenase (ubiquinone) 1 beta subcomplex, 4, 15kDa	1 out of 4	72.9586					72.9586	0.0053	fold change	-1.28
AAMP	14	angio-associated, migratory cell protein	1 out of 4	72.9586					72.9586	0.047	fold change	-1.28
VILL	50853	villin-like	1 out of 4	72.9586					72.9586	0.0093	fold change	-1.28
HNRNPUL1	11100	heterogeneous nuclear ribonucleoprotein U-like 1	1 out of 4	72.9586					72.9586	0.0472	fold change	-1.28
NR4A2	4929	nuclear receptor subfamily 4, group A, member 2	1 out of 4	72.9586					72.9586	0.0183	fold change	-1.28
LOC730668	730668	dynein heavy chain -like pseudogene	1 out of 4	72.9586					72.9586	0.0246	fold change	-1.28
HCAR3	8843	hydroxycarboxylic acid receptor 3	1 out of 4	72.9586					72.9586	0.0263	fold change	-1.28
ILMN_3288273	NA		1 out of 4	71.7278					71.7278	0.049	fold change	1.27
PARP10	84875	poly (ADP-ribose) polymerase family, member 10	1 out of 4	71.7278					71.7278	0.0216	fold change	-1.27
OR11H1	81061	olfactory receptor, family 11, subfamily H, member 1	1 out of 4	71.7278					71.7278	0.0053	fold change	1.27
SNORD68	606500	small nucleolar RNA, C/D box 68	1 out of 4	71.7278					71.7278	0.0436	fold change	-1.27
Hs.98462	NA		1 out of 4	71.7278					71.7278	0.0041	fold change	-1.27
Hs.520591	NA		1 out of 4	71.7278					71.7278	0.0356	fold change	-1.27
TRAFD1	10906	TRAF-type zinc finger domain containing 1	1 out of 4	71.7278					71.7278	0.0432	fold change	-1.27
RNPEPL1	57140	arginyl aminopeptidase (aminopeptidase B)-like 1	1 out of 4	71.7278					71.7278	0.0118	fold change	-1.27
TBC1D20	128637	TBC1 domain family, member 20	1 out of 4	71.7278					71.7278	0.0054	fold change	-1.27
BRD9	65980	bromodomain containing 9	1 out of 4	71.7278					71.7278	0.0257	fold change	-1.27
SERTAD3	29946	SERTA domain containing 3	1 out of 4	71.7278					71.7278	0.0433	fold change	-1.27
VENTX	27287	VENT homeobox	1 out of 4	71.7278					71.7278	0.0393	fold change	-1.27
FRRS1	391059	ferric-chelate reductase 1	1 out of 4	71.7278					71.7278	0.0142	fold change	1.27
Hs.555252	NA		1 out of 4	71.7278					71.7278	0.0404	fold change	-1.27
BYSL	705	bystin-like	1 out of 4	71.7278					71.7278	0.0163	fold change	-1.27
AGAP6	414189	ArfGAP with GTPase domain, ankyrin repeat and PH domain 6	1 out of 4	71.7278					71.7278	0.0133	fold change	-1.27
SNORD30	9299	small nucleolar RNA, C/D box 30	1 out of 4	71.7278					71.7278	0.0308	fold change	-1.27
SRRM2	23524	serine/arginine repetitive matrix 2	1 out of 4	71.7278					71.7278	0.0278	fold change	-1.27
RAB4B	53916	RAB4B, member RAS oncogene family	1 out of 4	71.7278					71.7278	0.012	fold change	-1.27
NCKAP5L	57701	NCK-associated protein 5-like	1 out of 4	71.7278					71.7278	0.0006	fold change	-1.27
ILMN_1725233	NA		1 out of 4	71.7278					71.7278	0.0023	fold change	-1.27
ILMN_1681674	NA		1 out of 4	71.7278					71.7278	0.0168	fold change	-1.27
BRMS1	25855	breast cancer metastasis suppressor 1	1 out of 4	71.7278					71.7278	0.0475	fold change	-1.27
PTAFR	5724	platelet-activating factor receptor	1 out of 4	71.7278					71.7278	0.0364	fold change	1.27
MIR1269A	100302177	microRNA 1269a	1 out of 4	71.7278					71.7278	0.0219	fold change	1.27
VPS52	6293	vacuolar protein sorting 52 homolog (S. cerevisiae)	1 out of 4	71.7278					71.7278	0.0152	fold change	-1.27
CLDN14	23562	claudin 14	1 out of 4	71.7278					71.7278	0.0238	fold change	1.27
TIPRL	261726	TIP41, TOR signaling pathway regulator-like (S. cerevisiae)	1 out of 4	71.7278					71.7278	0.0215	fold change	-1.27
TAF1C	9013	TATA box binding protein (TBP)-associated factor, RNA polymerase I, C, 110kDa	1 out of 4	71.7278					71.7278	0.0465	fold change	-1.27
ZNF587B	100293516	zinc finger protein 587B	1 out of 4	70.7214	70.7214	0.0039	fold change	-1.27
205587_at	NA		1 out of 4	70.7214	70.7214	0.0022	fold change	-1.27
ADORA2B	136	adenosine A2b receptor	1 out of 4	70.7214	70.7214	0.0241	fold change	1.27
LPAR1	1902	lysophosphatidic acid receptor 1	1 out of 4	70.7214	70.7214	0.0038	fold change	1.27
RNFT2	84900	ring finger protein, transmembrane 2	1 out of 4	70.7214	70.7214	0.0427	fold change	-1.27
214103_s_at	NA		1 out of 4	70.7214	70.7214	0.0037	fold change	1.27
CD163	9332	CD163 molecule	1 out of 4	70.7214	70.7214	0.0007	fold change	1.27
KLC2	64837	kinesin light chain 2	1 out of 4	70.7214	70.7214	0.01	fold change	-1.27
COL6A1	1291	collagen, type VI, alpha 1	1 out of 4	70.7214	70.7214	0.011	fold change	-1.27
222027_at	NA		1 out of 4	70.7214	70.7214	0.0029	fold change	-1.27
215151_at	NA		1 out of 4	70.7214	70.7214	0.0004	fold change	-1.27
STXBP1	6812	syntaxin binding protein 1	1 out of 4	70.7214	70.7214	0.0067	fold change	-1.27
PDP1	54704	pyruvate dehyrogenase phosphatase catalytic subunit 1	1 out of 4	70.7214	70.7214	0.016	fold change	1.27
CD248	57124	CD248 molecule, endosialin	1 out of 4	70.7214	70.7214	0.0063	fold change	-1.27
SOS1	6654	son of sevenless homolog 1 (Drosophila)	1 out of 4	70.7214	70.7214	0.0264	fold change	1.27
PASK	23178	PAS domain containing serine/threonine kinase	1 out of 4	70.7214	70.7214	0.0367	fold change	-1.27
TOX	9760	thymocyte selection-associated high mobility group box	1 out of 4	70.7214	70.7214	0.0004	fold change	1.27
MATN2	4147	matrilin 2	1 out of 4	70.7214	70.7214	0.0395	fold change	-1.27
ATP1B1	481	ATPase, Na+/K+ transporting, beta 1 polypeptide	1 out of 4	70.7214	70.7214	0.0425	fold change	-1.27
CREM	1390	cAMP responsive element modulator	1 out of 4	70.7214	70.7214	0.0027	fold change	1.27
AK024879	NA		1 out of 4	70.7214	70.7214	0.0135	fold change	-1.27
SALL2	6297	sal-like 2 (Drosophila)	1 out of 4	70.7214	70.7214	0.0031	fold change	-1.27
215859_at	NA		1 out of 4	70.7214	70.7214	0.0413	fold change	-1.27
TRPV1	7442	transient receptor potential cation channel, subfamily V, member 1	1 out of 4	70.7214	70.7214	0.0003	fold change	-1.27
PYGO2	90780	pygopus homolog 2 (Drosophila)	1 out of 4	70.2119					70.2119	0.0195	fold change	-1.26
USP36	57602	ubiquitin specific peptidase 36	1 out of 4	70.2119					70.2119	0.0149	fold change	-1.26
GNGT2	2793	guanine nucleotide binding protein (G protein), gamma transducing activity polypeptide 2	1 out of 4	70.2119					70.2119	0.0402	fold change	-1.26
CACTIN	58509	cactin, spliceosome C complex subunit	1 out of 4	70.2119					70.2119	0.0034	fold change	-1.26
ILMN_3257283	NA		1 out of 4	70.2119					70.2119	0.012	fold change	1.26
Hs.577126	NA		1 out of 4	70.2119					70.2119	0.0016	fold change	1.26
HPSE	10855	heparanase	1 out of 4	70.2119					70.2119	0.0212	fold change	-1.26
HEATR7B2	133558	HEAT repeat family member 7B2	1 out of 4	70.2119					70.2119	0.007	fold change	1.26
TRAM1L1	133022	translocation associated membrane protein 1-like 1	1 out of 4	70.2119					70.2119	0.0034	fold change	1.26
CEP164	22897	centrosomal protein 164kDa	1 out of 4	70.2119					70.2119	0.008	fold change	-1.26
ILMN_3256926	NA		1 out of 4	70.2119					70.2119	0.0482	fold change	-1.26
TPTE2P2	644623	transmembrane phosphoinositide 3-phosphatase and tensin homolog 2 pseudogene 2	1 out of 4	70.2119					70.2119	0.0359	fold change	-1.26
SDHAP1	255812	succinate dehydrogenase complex, subunit A, flavoprotein pseudogene 1	1 out of 4	70.2119					70.2119	0.0123	fold change	1.26
ILMN_3292082	NA		1 out of 4	70.2119					70.2119	0.0299	fold change	-1.26
REL	5966	v-rel reticuloendotheliosis viral oncogene homolog (avian)	1 out of 4	70.2119					70.2119	0.0457	fold change	1.26
Hs.79881	NA		1 out of 4	70.2119					70.2119	0.0372	fold change	-1.26
LOC155060	155060	AI894139 pseudogene	1 out of 4	70.2119					70.2119	0.0189	fold change	-1.26
NBEAL1	65065	neurobeachin-like 1	1 out of 4	70.2119					70.2119	0.0111	fold change	-1.26
KLHL18	23276	kelch-like 18 (Drosophila)	1 out of 4	70.2119					70.2119	0.0179	fold change	-1.26
PHKB	5257	phosphorylase kinase, beta	1 out of 4	70.2119					70.2119	0.0307	fold change	1.26
LDHC	3948	lactate dehydrogenase C	1 out of 4	70.2119					70.2119	0.0058	fold change	-1.26
SPIRE1	56907	spire homolog 1 (Drosophila)	1 out of 4	70.2119					70.2119	0.0416	fold change	-1.26
SNORA33	594839	small nucleolar RNA, H/ACA box 33	1 out of 4	70.2119					70.2119	0.026	fold change	-1.26
GSS	2937	glutathione synthetase	1 out of 4	70.2119					70.2119	0.0327	fold change	-1.26
LGALS9C	654346	lectin, galactoside-binding, soluble, 9C	1 out of 4	70.2119					70.2119	0.0428	fold change	-1.26
SLC7A6OS	84138	solute carrier family 7, member 6 opposite strand	1 out of 4	70.2119					70.2119	0.002	fold change	-1.26
IKBKE	9641	inhibitor of kappa light polypeptide gene enhancer in B-cells, kinase epsilon	1 out of 4	70.2119					70.2119	0.022	fold change	-1.26
EYS	346007	eyes shut homolog (Drosophila)	1 out of 4	68.937					68.937	0.0154	fold change	1.25
ALKBH2	121642	alkB, alkylation repair homolog 2 (E. coli)	1 out of 4	68.937					68.937	0.034	fold change	-1.25
DENND5B	160518	DENN/MADD domain containing 5B	1 out of 4	68.937					68.937	0.012	fold change	1.25
CSE1L	1434	CSE1 chromosome segregation 1-like (yeast)	1 out of 4	68.937					68.937	0.0459	fold change	-1.25
PRMT5	10419	protein arginine methyltransferase 5	1 out of 4	68.937					68.937	0.0293	fold change	-1.25
TAF6L	10629	TAF6-like RNA polymerase II, p300/CBP-associated factor (PCAF)-associated factor, 65kDa	1 out of 4	68.937					68.937	0.0253	fold change	-1.25
ILMN_3269052	NA		1 out of 4	68.937					68.937	0.0393	fold change	-1.25
AHI1	54806	Abelson helper integration site 1	1 out of 4	68.937					68.937	0.0468	fold change	-1.25
ENTPD6	955	ectonucleoside triphosphate diphosphohydrolase 6 (putative)	1 out of 4	68.937					68.937	0.0137	fold change	-1.25
BCL3	602	B-cell CLL/lymphoma 3	1 out of 4	68.937					68.937	0.0482	fold change	1.25
CASP8	841	caspase 8, apoptosis-related cysteine peptidase	1 out of 4	68.937					68.937	0.0467	fold change	1.25
KRTAP22-1	337979	keratin associated protein 22-1	1 out of 4	68.937					68.937	0.0035	fold change	1.25
LSG1	55341	large subunit GTPase 1 homolog (S. cerevisiae)	1 out of 4	68.937					68.937	0.012	fold change	-1.25
IFNAR2	3455	interferon (alpha, beta and omega) receptor 2	1 out of 4	68.937					68.937	0.0389	fold change	-1.25
EPHB1	2047	EPH receptor B1	1 out of 4	68.937					68.937	0.048	fold change	-1.25
ILMN_3183318	NA		1 out of 4	68.937					68.937	0.017	fold change	1.25
ILMN_3230300	NA		1 out of 4	68.937					68.937	0.0283	fold change	-1.25
PCYT2	5833	phosphate cytidylyltransferase 2, ethanolamine	1 out of 4	68.937					68.937	0.0048	fold change	-1.25
ILMN_1672123	NA		1 out of 4	68.937					68.937	0.0125	fold change	-1.25
MARK3	4140	MAP/microtubule affinity-regulating kinase 3	1 out of 4	68.937					68.937	0.0123	fold change	-1.25
ILMN_3191918	NA		1 out of 4	68.937					68.937	0.0349	fold change	-1.25
MYO9B	4650	myosin IXB	1 out of 4	68.937					68.937	0.04	fold change	-1.25
CLDN15	24146	claudin 15	1 out of 4	68.937					68.937	0.0133	fold change	1.25
ENTPD3	956	ectonucleoside triphosphate diphosphohydrolase 3	1 out of 4	68.937					68.937	0.0313	fold change	1.25
MVK	4598	mevalonate kinase	1 out of 4	68.937					68.937	0.0474	fold change	-1.25
HILPDA	29923	hypoxia inducible lipid droplet-associated	1 out of 4	68.1199	68.1199	0.0024	fold change	-1.26
216245_at	NA		1 out of 4	68.1199	68.1199	0.0189	fold change	1.26
AU144324	NA		1 out of 4	68.1199	68.1199	0.0363	fold change	-1.26
PIK3C2B	5287	phosphatidylinositol-4-phosphate 3-kinase, catalytic subunit type 2 beta	1 out of 4	68.1199	68.1199	0.0025	fold change	-1.26
OSBPL10	114884	oxysterol binding protein-like 10	1 out of 4	68.1199	68.1199	0.038	fold change	-1.26
ZDHHC11	79844	zinc finger, DHHC-type containing 11	1 out of 4	68.1199	68.1199	0.0194	fold change	-1.26
COLQ	8292	collagen-like tail subunit (single strand of homotrimer) of asymmetric acetylcholinesterase	1 out of 4	68.1199	68.1199	0.0151	fold change	-1.26
PRRC1	133619	proline-rich coiled-coil 1	1 out of 4	68.1199	68.1199	0.0061	fold change	1.26
IGF2R	3482	insulin-like growth factor 2 receptor	1 out of 4	68.1199	68.1199	0.0244	fold change	1.26
LTB	4050	lymphotoxin beta (TNF superfamily, member 3)	1 out of 4	68.1199	68.1199	0.0001	fold change	-1.26
PNOC	5368	prepronociceptin	1 out of 4	68.1199	68.1199	0.0181	fold change	-1.26
TSPAN15	23555	tetraspanin 15	1 out of 4	68.1199	68.1199	0.0265	fold change	-1.26
KLHL3	26249	kelch-like 3 (Drosophila)	1 out of 4	68.1199	68.1199	0.0027	fold change	-1.26
LOC79015	79015	uncharacterized LOC79015	1 out of 4	68.1199	68.1199	0.0057	fold change	-1.26
TFDP1	7027	transcription factor Dp-1	1 out of 4	68.1199	68.1199	0.0043	fold change	1.26
NM_025120	NA		1 out of 4	68.1199	68.1199	0.009	fold change	-1.26
ECHDC3	79746	enoyl CoA hydratase domain containing 3	1 out of 4	68.1199	68.1199	0.0301	fold change	1.26
TUBGCP3	10426	tubulin, gamma complex associated protein 3	1 out of 4	68.1199	68.1199	0.0179	fold change	1.26
FLT3	2322	fms-related tyrosine kinase 3	1 out of 4	68.1199	68.1199	0.0036	fold change	1.26
206466_at	NA		1 out of 4	68.1199	68.1199	0.0003	fold change	-1.26
PIGK	10026	phosphatidylinositol glycan anchor biosynthesis, class K	1 out of 4	68.1199	68.1199	0.0159	fold change	-1.26
214487_s_at	NA		1 out of 4	68.1199	68.1199	0.0013	fold change	1.26
2016-09-06	23157	septin 6	1 out of 4	68.1199	68.1199	9.9e-05	fold change	-1.26
FASTKD3	79072	FAST kinase domains 3	1 out of 4	67.7939					67.7939	0.0469	fold change	1.24
NOP56	10528	NOP56 ribonucleoprotein homolog (yeast)	1 out of 4	67.7939					67.7939	0.0496	fold change	-1.24
LOC100128326	100128326	putative uncharacterized protein FLJ92257-like	1 out of 4	67.7939					67.7939	0.0483	fold change	-1.24
FARSA	2193	phenylalanyl-tRNA synthetase, alpha subunit	1 out of 4	67.7939					67.7939	0.033	fold change	-1.24
PPP6R1	22870	protein phosphatase 6, regulatory subunit 1	1 out of 4	67.7939					67.7939	0.0193	fold change	-1.24
B3GNT6	192134	UDP-GlcNAc:betaGal beta-1,3-N-acetylglucosaminyltransferase 6 (core 3 synthase)	1 out of 4	67.7939					67.7939	0.0438	fold change	-1.24
TAZ	6901	tafazzin	1 out of 4	67.7939					67.7939	0.0345	fold change	-1.24
MOK	5891	MOK protein kinase	1 out of 4	67.7939					67.7939	0.0091	fold change	-1.24
ILMN_3258717	NA		1 out of 4	67.7939					67.7939	0.0156	fold change	-1.24
OR9A4	130075	olfactory receptor, family 9, subfamily A, member 4	1 out of 4	67.7939					67.7939	0.0267	fold change	1.24
C18orf26	284254	chromosome 18 open reading frame 26	1 out of 4	67.7939					67.7939	0.0484	fold change	-1.24
G6PC3	92579	glucose 6 phosphatase, catalytic, 3	1 out of 4	67.7939					67.7939	0.0009	fold change	-1.24
ILMN_3203444	NA		1 out of 4	67.7939					67.7939	0.0277	fold change	-1.24
UNC13A	23025	unc-13 homolog A (C. elegans)	1 out of 4	67.7939					67.7939	0.0383	fold change	1.24
SHKBP1	92799	SH3KBP1 binding protein 1	1 out of 4	67.7939					67.7939	0.0369	fold change	-1.24
MSX1	4487	msh homeobox 1	1 out of 4	67.7939					67.7939	0.0095	fold change	1.24
PTPN14	5784	protein tyrosine phosphatase, non-receptor type 14	1 out of 4	67.7939					67.7939	0.0238	fold change	-1.24
GPANK1	7918	G patch domain and ankyrin repeats 1	1 out of 4	67.7939					67.7939	0.0314	fold change	-1.24
MBD3L5	284428	methyl-CpG binding domain protein 3-like 5	1 out of 4	67.7939					67.7939	0.0311	fold change	-1.24
LOC653303	653303	proprotein convertase subtilisin/kexin type 7 pseudogene	1 out of 4	67.7939					67.7939	0.0167	fold change	-1.24
PYCRL	65263	pyrroline-5-carboxylate reductase-like	1 out of 4	67.7939					67.7939	0.0233	fold change	-1.24
DMGDH	29958	dimethylglycine dehydrogenase	1 out of 4	67.7939					67.7939	0.0244	fold change	-1.24
RAC1P2	442775	ras-related C3 botulinum toxin substrate 1 pseudogene 2	1 out of 4	67.7939					67.7939	0.006	fold change	-1.24
NPCDR1	246734	nasopharyngeal carcinoma, down-regulated 1	1 out of 4	67.7939					67.7939	0.0024	fold change	-1.24
LRP1B	53353	low density lipoprotein receptor-related protein 1B	1 out of 4	67.7939					67.7939	0.0363	fold change	-1.24
ADCK1	57143	aarF domain containing kinase 1	1 out of 4	67.7939					67.7939	0.0189	fold change	-1.24
NOP14	8602	NOP14 nucleolar protein homolog (yeast)	1 out of 4	67.7939					67.7939	0.0281	fold change	-1.24
ILMN_1895836	NA		1 out of 4	67.7939					67.7939	0.016	fold change	1.24
ILMN_3249866	NA		1 out of 4	67.7939					67.7939	0.0277	fold change	1.24
GALT	2592	galactose-1-phosphate uridylyltransferase	1 out of 4	67.7939					67.7939	0.0033	fold change	-1.24
CCDC101	112869	coiled-coil domain containing 101	1 out of 4	67.7939					67.7939	0.0076	fold change	-1.24
SH3BP5L	80851	SH3-binding domain protein 5-like	1 out of 4	67.7939					67.7939	0.0346	fold change	-1.24
OIP5-AS1	729082	OIP5 antisense RNA 1	1 out of 4	67.7939					67.7939	0.0481	fold change	1.24
CORO2A	7464	coronin, actin binding protein, 2A	1 out of 4	67.7939					67.7939	0.0164	fold change	-1.24
RLF	6018	rearranged L-myc fusion	1 out of 4	67.7939					67.7939	0.0378	fold change	-1.24
TYK2	7297	tyrosine kinase 2	1 out of 4	67.7939					67.7939	0.0193	fold change	-1.24
LIG1	3978	ligase I, DNA, ATP-dependent	1 out of 4	67.7939					67.7939	0.0054	fold change	-1.24
LOC100131656	100131656	syndecan binding protein (syntenin) pseudogene	1 out of 4	67.7939					67.7939	0.0058	fold change	1.24
FBXO42	54455	F-box protein 42	1 out of 4	67.7939					67.7939	0.0355	fold change	-1.24
STK11IP	114790	serine/threonine kinase 11 interacting protein	1 out of 4	67.7939					67.7939	0.0306	fold change	-1.24
THOP1	7064	thimet oligopeptidase 1	1 out of 4	67.7939					67.7939	0.0465	fold change	-1.24
TSPY3	728137	testis specific protein, Y-linked 3	1 out of 4	67.7939					67.7939	0.006	fold change	-1.24
LOC283922	283922	pyruvate dehydrogenase phosphatase regulatory subunit pseudogene	1 out of 4	65.9431					65.9431	0.0025	fold change	1.23
Hs.542983	NA		1 out of 4	65.9431					65.9431	0.012	fold change	-1.23
HAPLN3	145864	hyaluronan and proteoglycan link protein 3	1 out of 4	65.9431					65.9431	0.0329	fold change	-1.23
PVR	5817	poliovirus receptor	1 out of 4	65.9431					65.9431	0.0322	fold change	-1.23
ZFP91	80829	zinc finger protein 91 homolog (mouse)	1 out of 4	65.9431					65.9431	0.0005	fold change	-1.23
NAGLU	4669	N-acetylglucosaminidase, alpha	1 out of 4	65.9431					65.9431	0.0387	fold change	-1.23
FGFRL1	53834	fibroblast growth factor receptor-like 1	1 out of 4	65.9431					65.9431	0.0437	fold change	-1.23
SNX29	92017	sorting nexin 29	1 out of 4	65.9431					65.9431	0.0097	fold change	1.23
PTCHD3	374308	patched domain containing 3	1 out of 4	65.9431					65.9431	0.0035	fold change	-1.23
ILMN_3263451	NA		1 out of 4	65.9431					65.9431	0.0363	fold change	1.23
KRT17P3	729682	keratin 17 pseudogene 3	1 out of 4	65.9431					65.9431	0.0128	fold change	1.23
DMAP1	55929	DNA methyltransferase 1 associated protein 1	1 out of 4	65.9431					65.9431	0.0339	fold change	-1.23
PYCR1	5831	pyrroline-5-carboxylate reductase 1	1 out of 4	65.9431					65.9431	0.0229	fold change	-1.23
LPPR2	64748	lipid phosphate phosphatase-related protein type 2	1 out of 4	65.9431					65.9431	0.0405	fold change	-1.23
METTL23	124512	methyltransferase like 23	1 out of 4	65.9431					65.9431	0.0141	fold change	1.23
PWWP2B	170394	PWWP domain containing 2B	1 out of 4	65.9431					65.9431	0.027	fold change	-1.23
2016-03-05	54708	membrane-associated ring finger (C3HC4) 5	1 out of 4	65.9431					65.9431	0.0423	fold change	-1.23
TIGIT	201633	T cell immunoreceptor with Ig and ITIM domains	1 out of 4	65.9431					65.9431	0.0362	fold change	-1.23
ILMN_1873536	NA		1 out of 4	65.9431					65.9431	0.0154	fold change	-1.23
EPHB4	2050	EPH receptor B4	1 out of 4	65.9431					65.9431	0.0386	fold change	-1.23
DENND4A	10260	DENN/MADD domain containing 4A	1 out of 4	65.9431					65.9431	0.0022	fold change	1.23
ILMN_1788072	NA		1 out of 4	65.9431					65.9431	0.0091	fold change	1.23
Hs.550111	NA		1 out of 4	65.9431					65.9431	0.0477	fold change	-1.23
SNPH	9751	syntaphilin	1 out of 4	65.9431					65.9431	0.018	fold change	-1.23
ATAD3C	219293	ATPase family, AAA domain containing 3C	1 out of 4	65.9431					65.9431	0.0008	fold change	1.23
ITCH	83737	itchy E3 ubiquitin protein ligase	1 out of 4	65.9431					65.9431	0.0388	fold change	-1.23
HSD3B2	3284	hydroxy-delta-5-steroid dehydrogenase, 3 beta- and steroid delta-isomerase 2	1 out of 4	65.9431					65.9431	0.0006	fold change	-1.23
TRMT44	152992	tRNA methyltransferase 44 homolog (S. cerevisiae)	1 out of 4	65.9431					65.9431	0.0409	fold change	-1.23
ILMN_1678879	NA		1 out of 4	65.9431					65.9431	0.0152	fold change	-1.23
WASH3P	374666	WAS protein family homolog 3 pseudogene	1 out of 4	65.9431					65.9431	0.0266	fold change	-1.23
WDR45	11152	WD repeat domain 45	1 out of 4	65.9431					65.9431	0.0315	fold change	-1.23
BAG6	7917	BCL2-associated athanogene 6	1 out of 4	65.9431					65.9431	0.0373	fold change	-1.23
PER2	8864	period homolog 2 (Drosophila)	1 out of 4	65.9431					65.9431	0.0474	fold change	-1.23
LOC644841	644841	uncharacterized LOC644841	1 out of 4	65.9431					65.9431	0.0211	fold change	-1.23
MAST1	22983	microtubule associated serine/threonine kinase 1	1 out of 4	65.9431					65.9431	0.0484	fold change	-1.23
NF1	4763	neurofibromin 1	1 out of 4	65.8762	65.8762	0.0103	fold change	1.25
EFNA5	1946	ephrin-A5	1 out of 4	65.8762	65.8762	0.0479	fold change	1.25
C1orf21	81563	chromosome 1 open reading frame 21	1 out of 4	65.8762	65.8762	0.0049	fold change	1.25
SPTLC2	9517	serine palmitoyltransferase, long chain base subunit 2	1 out of 4	65.8762	65.8762	0.0065	fold change	1.25
215774_s_at	NA		1 out of 4	65.8762	65.8762	0.0297	fold change	-1.25
ACSL1	2180	acyl-CoA synthetase long-chain family member 1	1 out of 4	65.8762	65.8762	0.0413	fold change	1.25
AI086530	NA		1 out of 4	65.8762	65.8762	0.0183	fold change	-1.25
TRAV8-6	28680	T cell receptor alpha variable 8-6	1 out of 4	65.8762	65.8762	0.0277	fold change	-1.25
222091_at	NA		1 out of 4	65.8762	65.8762	0.0017	fold change	-1.25
BFSP1	631	beaded filament structural protein 1, filensin	1 out of 4	65.8762	65.8762	0.0388	fold change	1.25
PLOD1	5351	procollagen-lysine, 2-oxoglutarate 5-dioxygenase 1	1 out of 4	65.8762	65.8762	0.0111	fold change	1.25
C21orf2	755	chromosome 21 open reading frame 2	1 out of 4	65.8762	65.8762	0.0104	fold change	-1.25
SYCE1L	100130958	synaptonemal complex central element protein 1-like	1 out of 4	65.8762	65.8762	0.0043	fold change	-1.25
VNN3	55350	vanin 3	1 out of 4	65.8762	65.8762	0.0038	fold change	1.25
ANG	283	angiogenin, ribonuclease, RNase A family, 5	1 out of 4	65.8762	65.8762	0.0452	fold change	1.25
ATG16L1	55054	autophagy related 16-like 1 (S. cerevisiae)	1 out of 4	65.8762	65.8762	0.0359	fold change	1.25
ACVR1B	91	activin A receptor, type IB	1 out of 4	65.8762	65.8762	0.0119	fold change	1.25
PLSCR1	5359	phospholipid scramblase 1	1 out of 4	65.8762	65.8762	0.0292	fold change	1.25
211106_at	NA		1 out of 4	65.8762	65.8762	0.0357	fold change	-1.25
NBL1	4681	neuroblastoma, suppression of tumorigenicity 1	1 out of 4	65.8762	65.8762	0.0319	fold change	-1.25
215246_at	NA		1 out of 4	65.8762	65.8762	0.0181	fold change	1.25
AI733248	NA		1 out of 4	65.8762	65.8762	0.0046	fold change	-1.25
ABCB4	5244	ATP-binding cassette, sub-family B (MDR/TAP), member 4	1 out of 4	65.8762	65.8762	0.0172	fold change	-1.25
CDKN2B	1030	cyclin-dependent kinase inhibitor 2B (p15, inhibits CDK4)	1 out of 4	64.3857					64.3857	0.0384	fold change	1.22
LINC00614	645587	long intergenic non-protein coding RNA 614	1 out of 4	64.3857					64.3857	0.003	fold change	-1.22
RBBP4P1	642954	retinoblastoma binding protein 4 pseudogene 1	1 out of 4	64.3857					64.3857	0.0005	fold change	-1.22
SMC1A	8243	structural maintenance of chromosomes 1A	1 out of 4	64.3857					64.3857	0.0383	fold change	-1.22
RBM10	8241	RNA binding motif protein 10	1 out of 4	64.3857					64.3857	0.0103	fold change	-1.22
NEK10	152110	NIMA (never in mitosis gene a)- related kinase 10	1 out of 4	64.3857					64.3857	0.0175	fold change	-1.22
SHISA2	387914	shisa homolog 2 (Xenopus laevis)	1 out of 4	64.3857					64.3857	0.001	fold change	1.22
Hs.576825	NA		1 out of 4	64.3857					64.3857	0.0226	fold change	-1.22
TMCO7	79613	transmembrane and coiled-coil domains 7	1 out of 4	64.3857					64.3857	0.0424	fold change	-1.22
PSMA1	5682	proteasome (prosome, macropain) subunit, alpha type, 1	1 out of 4	64.3857					64.3857	0.0078	fold change	-1.22
NOP2	4839	NOP2 nucleolar protein homolog (yeast)	1 out of 4	64.3857					64.3857	0.0361	fold change	-1.22
NPLOC4	55666	nuclear protein localization 4 homolog (S. cerevisiae)	1 out of 4	64.3857					64.3857	0.0335	fold change	-1.22
CPNE1	8904	copine I	1 out of 4	64.3857					64.3857	0.0491	fold change	1.22
SNORA45	677826	small nucleolar RNA, H/ACA box 45	1 out of 4	64.3857					64.3857	0.0273	fold change	-1.22
LOC220077	220077	dedicator of cytokinesis 1 pseudogene	1 out of 4	64.3857					64.3857	0.0421	fold change	-1.22
PPP2R5B	5526	protein phosphatase 2, regulatory subunit B', beta	1 out of 4	64.3857					64.3857	0.0132	fold change	-1.22
ILMN_1735467	NA		1 out of 4	64.3857					64.3857	0.0292	fold change	-1.22
ZMYM1	79830	zinc finger, MYM-type 1	1 out of 4	64.3857					64.3857	0.0072	fold change	-1.22
MLF1	4291	myeloid leukemia factor 1	1 out of 4	64.3857					64.3857	0.0233	fold change	-1.22
SPECC1	92521	sperm antigen with calponin homology and coiled-coil domains 1	1 out of 4	64.3857					64.3857	0.0064	fold change	-1.22
RNF111	54778	ring finger protein 111	1 out of 4	64.3857					64.3857	0.0476	fold change	-1.22
BANP	54971	BTG3 associated nuclear protein	1 out of 4	64.3857					64.3857	0.0162	fold change	1.22
CHD6	84181	chromodomain helicase DNA binding protein 6	1 out of 4	64.3857					64.3857	0.0452	fold change	-1.22
CCDC149	91050	coiled-coil domain containing 149	1 out of 4	64.3857					64.3857	0.0139	fold change	-1.22
RAP1GDS1	5910	RAP1, GTP-GDP dissociation stimulator 1	1 out of 4	64.3857					64.3857	0.0423	fold change	1.22
MEGF10	84466	multiple EGF-like-domains 10	1 out of 4	64.3857					64.3857	0.0023	fold change	1.22
DCD	117159	dermcidin	1 out of 4	64.3857					64.3857	0.0147	fold change	-1.22
SLC2A11	66035	solute carrier family 2 (facilitated glucose transporter), member 11	1 out of 4	64.3857					64.3857	0.0193	fold change	1.22
ILMN_1671748	NA		1 out of 4	64.3857					64.3857	0.0048	fold change	-1.22
SULT1A3	6818	sulfotransferase family, cytosolic, 1A, phenol-preferring, member 3	1 out of 4	64.3857					64.3857	0.0035	fold change	-1.22
DPPA2	151871	developmental pluripotency associated 2	1 out of 4	64.3857					64.3857	0.0207	fold change	1.22
VWA9	81556	von Willebrand factor A domain containing 9	1 out of 4	64.3857					64.3857	0.0144	fold change	-1.22
ILMN_3282786	NA		1 out of 4	64.3857					64.3857	0.0079	fold change	-1.22
L3MBTL2	83746	l(3)mbt-like 2 (Drosophila)	1 out of 4	64.3857					64.3857	0.039	fold change	-1.22
AP2A2	161	adaptor-related protein complex 2, alpha 2 subunit	1 out of 4	64.3857					64.3857	0.036	fold change	-1.22
ARHGEF10L	55160	Rho guanine nucleotide exchange factor (GEF) 10-like	1 out of 4	64.3857					64.3857	0.0432	fold change	-1.22
RPP25	54913	ribonuclease P/MRP 25kDa subunit	1 out of 4	64.3857					64.3857	0.0491	fold change	-1.22
NANS	54187	N-acetylneuraminic acid synthase	1 out of 4	64.3857					64.3857	0.0266	fold change	-1.22
SCN5A	6331	sodium channel, voltage-gated, type V, alpha subunit	1 out of 4	64.3857					64.3857	0.0023	fold change	-1.22
LOC100506342	100506342	uncharacterized LOC100506342	1 out of 4	64.3857					64.3857	0.0214	fold change	-1.22
FAM115B	653199	family with sequence similarity 115, member A pseudogene	1 out of 4	64.3857					64.3857	0.0352	fold change	-1.22
ILMN_1749409	NA		1 out of 4	64.3857					64.3857	0.0432	fold change	-1.22
Hs.538804	NA		1 out of 4	64.3857					64.3857	0.0094	fold change	-1.22
ILMN_1789543	NA		1 out of 4	64.3857					64.3857	0.0012	fold change	1.22
SLC25A14	9016	solute carrier family 25 (mitochondrial carrier, brain), member 14	1 out of 4	64.3857					64.3857	0.0458	fold change	-1.22
BMF	90427	Bcl2 modifying factor	1 out of 4	64.3857					64.3857	0.0428	fold change	-1.22
C1orf159	54991	chromosome 1 open reading frame 159	1 out of 4	64.3857					64.3857	0.0163	fold change	-1.22
LOC100422561	100422561	guanine nucleotide binding protein (G protein), beta polypeptide 2-like 1 pseudogene	1 out of 4	64.3857					64.3857	0.0274	fold change	-1.22
PIP5K1C	23396	phosphatidylinositol-4-phosphate 5-kinase, type I, gamma	1 out of 4	64.3857					64.3857	0.0467	fold change	-1.22
PLBD2	196463	phospholipase B domain containing 2	1 out of 4	64.3857					64.3857	0.037	fold change	-1.22
KIR2DL5B	553128	killer cell immunoglobulin-like receptor, two domains, long cytoplasmic tail, 5B	1 out of 4	64.3857					64.3857	0.021	fold change	1.22
NAV1	89796	neuron navigator 1	1 out of 4	64.3857					64.3857	0.0443	fold change	-1.22
AE01	440670	uncharacterized LOC440670	1 out of 4	64.3857					64.3857	0.002	fold change	1.22
MMP1	4312	matrix metallopeptidase 1 (interstitial collagenase)	1 out of 4	64.3857					64.3857	0.0393	fold change	1.22
KRT18P30	643858	keratin 18 pseudogene 30	1 out of 4	64.3857					64.3857	0.008	fold change	1.22
ILMN_3272689	NA		1 out of 4	64.3857					64.3857	0.0205	fold change	1.22
FMNL1	752	formin-like 1	1 out of 4	64.3857					64.3857	0.0322	fold change	-1.22
SMAD9	4093	SMAD family member 9	1 out of 4	64.3857					64.3857	0.0094	fold change	-1.22
PAIP1	10605	poly(A) binding protein interacting protein 1	1 out of 4	63.3714	63.3714	0.0464	fold change	-1.24
TLE4	7091	transducin-like enhancer of split 4 (E(sp1) homolog, Drosophila)	1 out of 4	63.3714	63.3714	0.0104	fold change	1.24
AV704232	NA		1 out of 4	63.3714	63.3714	0.0205	fold change	-1.24
HRASLS	57110	HRAS-like suppressor	1 out of 4	63.3714	63.3714	0.0419	fold change	-1.24
210694_s_at	NA		1 out of 4	63.3714	63.3714	0.0143	fold change	-1.24
ABCC6	368	ATP-binding cassette, sub-family C (CFTR/MRP), member 6	1 out of 4	63.3714	63.3714	0.0062	fold change	1.24
CYB5A	1528	cytochrome b5 type A (microsomal)	1 out of 4	63.3714	63.3714	0.0006	fold change	-1.24
CPM	1368	carboxypeptidase M	1 out of 4	63.3714	63.3714	0.0097	fold change	1.24
214139_at	NA		1 out of 4	63.3714	63.3714	0.0115	fold change	1.24
AL353942	NA		1 out of 4	63.3714	63.3714	0.0118	fold change	1.24
ABCA1	19	ATP-binding cassette, sub-family A (ABC1), member 1	1 out of 4	63.3714	63.3714	0.0432	fold change	1.24
POU2AF1	5450	POU class 2 associating factor 1	1 out of 4	63.3714	63.3714	0.004	fold change	-1.24
KCNMB4	27345	potassium large conductance calcium-activated channel, subfamily M, beta member 4	1 out of 4	63.3714	63.3714	0.0022	fold change	-1.24
AW576871	NA		1 out of 4	63.3714	63.3714	0.0194	fold change	1.24
FCRL2	79368	Fc receptor-like 2	1 out of 4	63.3714	63.3714	0.0325	fold change	-1.24
PKIG	11142	protein kinase (cAMP-dependent, catalytic) inhibitor gamma	1 out of 4	63.3714	63.3714	0.0316	fold change	-1.24
BRD3	8019	bromodomain containing 3	1 out of 4	63.3714	63.3714	0.0022	fold change	-1.24
ZMYND11	10771	zinc finger, MYND-type containing 11	1 out of 4	63.3714	63.3714	0.0202	fold change	-1.24
SLFN12	55106	schlafen family member 12	1 out of 4	63.3714	63.3714	0.0407	fold change	1.24
PFAS	5198	phosphoribosylformylglycinamidine synthase	1 out of 4	63.3714	63.3714	0.0034	fold change	-1.24
SCNN1A	6337	sodium channel, non-voltage-gated 1 alpha subunit	1 out of 4	63.3714	63.3714	0.0236	fold change	-1.24
CD40	958	CD40 molecule, TNF receptor superfamily member 5	1 out of 4	63.3714	63.3714	0.0002	fold change	-1.24
AKAP13	11214	A kinase (PRKA) anchor protein 13	1 out of 4	63.3714	63.3714	0.0113	fold change	1.24
LOC202181	202181	chromosome 5 open reading frame 25 pseudogene	1 out of 4	63.3714	63.3714	0.0003	fold change	-1.24
FAM102A	399665	family with sequence similarity 102, member A	1 out of 4	63.3714	63.3714	0.0092	fold change	-1.24
AF052109	NA		1 out of 4	63.3714	63.3714	0.047	fold change	-1.24
DYNC2LI1	51626	dynein, cytoplasmic 2, light intermediate chain 1	1 out of 4	63.3714	63.3714	0.0403	fold change	-1.24
RYR1	6261	ryanodine receptor 1 (skeletal)	1 out of 4	62.0917					62.0917	0.0424	fold change	-1.21
ARAP2	116984	ArfGAP with RhoGAP domain, ankyrin repeat and PH domain 2	1 out of 4	62.0917					62.0917	0.0323	fold change	-1.21
LOC401074	401074	uncharacterized LOC401074	1 out of 4	62.0917					62.0917	0.0025	fold change	-1.21
HMG20A	10363	high mobility group 20A	1 out of 4	62.0917					62.0917	0.0305	fold change	-1.21
ATXN1L	342371	ataxin 1-like	1 out of 4	62.0917					62.0917	0.0129	fold change	-1.21
PNPLA2	57104	patatin-like phospholipase domain containing 2	1 out of 4	62.0917					62.0917	0.0273	fold change	-1.21
C12orf43	64897	chromosome 12 open reading frame 43	1 out of 4	62.0917					62.0917	0.0288	fold change	-1.21
ILMN_1814220	NA		1 out of 4	62.0917					62.0917	0.05	fold change	-1.21
TMEM215	401498	transmembrane protein 215	1 out of 4	62.0917					62.0917	0.0038	fold change	-1.21
SRA1	10011	steroid receptor RNA activator 1	1 out of 4	62.0917					62.0917	0.0429	fold change	-1.21
PGGT1B	5229	protein geranylgeranyltransferase type I, beta subunit	1 out of 4	62.0917					62.0917	0.0325	fold change	-1.21
Hs.131259	NA		1 out of 4	62.0917					62.0917	0.0091	fold change	1.21
SOHLH2	54937	spermatogenesis and oogenesis specific basic helix-loop-helix 2	1 out of 4	62.0917					62.0917	0.0368	fold change	-1.21
DGKZ	8525	diacylglycerol kinase, zeta	1 out of 4	62.0917					62.0917	0.0239	fold change	-1.21
BAZ1A	11177	bromodomain adjacent to zinc finger domain, 1A	1 out of 4	62.0917					62.0917	0.0271	fold change	-1.21
SPPL2B	56928	signal peptide peptidase like 2B	1 out of 4	62.0917					62.0917	0.0133	fold change	-1.21
MGRN1	23295	mahogunin ring finger 1, E3 ubiquitin protein ligase	1 out of 4	62.0917					62.0917	0.021	fold change	-1.21
KLHL1	57626	kelch-like 1 (Drosophila)	1 out of 4	62.0917					62.0917	0.0493	fold change	1.21
STAG3L1	54441	stromal antigen 3-like 1	1 out of 4	62.0917					62.0917	0.0473	fold change	1.21
ILMN_1723478	NA		1 out of 4	62.0917					62.0917	0.0329	fold change	1.21
IPO4	79711	importin 4	1 out of 4	62.0917					62.0917	0.0397	fold change	-1.21
CBWD6	644019	COBW domain containing 6	1 out of 4	62.0917					62.0917	0.0123	fold change	-1.21
ZNF678	339500	zinc finger protein 678	1 out of 4	62.0917					62.0917	0.0115	fold change	-1.21
ATP5G2	517	ATP synthase, H+ transporting, mitochondrial Fo complex, subunit C2 (subunit 9)	1 out of 4	62.0917					62.0917	0.0212	fold change	1.21
LOC644339	644339	ankyrin repeat domain-containing protein 20B-like	1 out of 4	62.0917					62.0917	0.0109	fold change	-1.21
RNF8	9025	ring finger protein 8, E3 ubiquitin protein ligase	1 out of 4	62.0917					62.0917	0.0266	fold change	-1.21
C17orf66	256957	chromosome 17 open reading frame 66	1 out of 4	62.0917					62.0917	0.0181	fold change	-1.21
C7orf43	55262	chromosome 7 open reading frame 43	1 out of 4	62.0917					62.0917	0.0342	fold change	-1.21
NCKIPSD	51517	NCK interacting protein with SH3 domain	1 out of 4	62.0917					62.0917	0.022	fold change	-1.21
LOC645427	645427	uncharacterized LOC645427	1 out of 4	62.0917					62.0917	0.0125	fold change	-1.21
ILMN_1691672	NA		1 out of 4	62.0917					62.0917	0.0311	fold change	-1.21
C2CD4D	100191040	C2 calcium-dependent domain containing 4D	1 out of 4	62.0917					62.0917	0.0041	fold change	1.21
SPDYE3	441272	speedy homolog E3 (Xenopus laevis)	1 out of 4	62.0917					62.0917	0.0006	fold change	1.21
RNASE1	6035	ribonuclease, RNase A family, 1 (pancreatic)	1 out of 4	62.0917					62.0917	0.0132	fold change	1.21
KIAA0913	23053	KIAA0913	1 out of 4	62.0917					62.0917	0.0479	fold change	-1.21
B3GAT1	27087	beta-1,3-glucuronyltransferase 1 (glucuronosyltransferase P)	1 out of 4	62.0917					62.0917	0.0398	fold change	1.21
ILMN_3285568	NA		1 out of 4	62.0917					62.0917	0.0409	fold change	1.21
FLJ40039	647662	uncharacterized LOC647662	1 out of 4	62.0917					62.0917	0.0138	fold change	1.21
PRKD2	25865	protein kinase D2	1 out of 4	62.0917					62.0917	0.014	fold change	-1.21
IFT27	11020	intraflagellar transport 27 homolog (Chlamydomonas)	1 out of 4	62.0917					62.0917	0.0361	fold change	-1.21
FAM21A	387680	family with sequence similarity 21, member A	1 out of 4	62.0917					62.0917	0.0462	fold change	1.21
ILMN_1808629	NA		1 out of 4	62.0917					62.0917	0.0336	fold change	-1.21
ILMN_3201944	NA		1 out of 4	62.0917					62.0917	0.0285	fold change	1.21
CPSF3L	54973	cleavage and polyadenylation specific factor 3-like	1 out of 4	62.0917					62.0917	0.0326	fold change	-1.21
ILMN_3200492	NA		1 out of 4	62.0917					62.0917	0.0004	fold change	-1.21
LOC100129381	100129381	ribosomal protein S7 pseudogene	1 out of 4	62.0917					62.0917	0.0461	fold change	1.21
ZNF324	25799	zinc finger protein 324	1 out of 4	62.0917					62.0917	0.0254	fold change	-1.21
CLK3	1198	CDC-like kinase 3	1 out of 4	62.0917					62.0917	0.0393	fold change	-1.21
TF	7018	transferrin	1 out of 4	62.0917					62.0917	0.0114	fold change	-1.21
PTCD3	55037	pentatricopeptide repeat domain 3	1 out of 4	62.0917					62.0917	0.0417	fold change	-1.21
POTEE	445582	POTE ankyrin domain family, member E	1 out of 4	62.0917					62.0917	0.0311	fold change	1.21
GADD45GIP1	90480	growth arrest and DNA-damage-inducible, gamma interacting protein 1	1 out of 4	62.0917					62.0917	0.0375	fold change	-1.21
CNIH2	254263	cornichon homolog 2 (Drosophila)	1 out of 4	62.0917					62.0917	0.0281	fold change	1.21
SLC10A7	84068	solute carrier family 10 (sodium/bile acid cotransporter family), member 7	1 out of 4	62.0917					62.0917	0.0237	fold change	1.21
ZNF878	729747	zinc finger protein 878	1 out of 4	62.0917					62.0917	0.0338	fold change	1.21
CEL	1056	carboxyl ester lipase (bile salt-stimulated lipase)	1 out of 4	62.0917					62.0917	0.0162	fold change	1.21
DTNBP1	84062	dystrobrevin binding protein 1	1 out of 4	62.0917					62.0917	0.0064	fold change	-1.21
FARP1	10160	FERM, RhoGEF (ARHGEF) and pleckstrin domain protein 1 (chondrocyte-derived)	1 out of 4	62.0917					62.0917	0.0443	fold change	1.21
WSB1	26118	WD repeat and SOCS box containing 1	1 out of 4	62.0917					62.0917	0.0169	fold change	1.21
LOC390806	390806	family with sequence similarity 136, member A pseudogene	1 out of 4	62.0917					62.0917	0.0084	fold change	1.21
ILMN_1808759	NA		1 out of 4	62.0917					62.0917	0.0043	fold change	-1.21
ILMN_3285159	NA		1 out of 4	62.0917					62.0917	0.0469	fold change	1.21
RPL23AP68	100130555	ribosomal protein L23a pseudogene 68	1 out of 4	62.0917					62.0917	0.0077	fold change	-1.21
PDXK	8566	pyridoxal (pyridoxine, vitamin B6) kinase	1 out of 4	62.0917					62.0917	0.0125	fold change	-1.21
VAPB	9217	VAMP (vesicle-associated membrane protein)-associated protein B and C	1 out of 4	62.0917					62.0917	0.0351	fold change	-1.21
CIC	23152	capicua homolog (Drosophila)	1 out of 4	62.0917					62.0917	0.048	fold change	-1.21
ARF1	375	ADP-ribosylation factor 1	1 out of 4	62.0917					62.0917	0.0249	fold change	-1.21
LOC401242	401242	uncharacterized LOC401242	1 out of 4	62.0917					62.0917	0.0452	fold change	1.21
ILMN_1682067	NA		1 out of 4	62.0917					62.0917	0.0078	fold change	-1.21
ALMS1	7840	Alstrom syndrome 1	1 out of 4	61.1995	61.1995	0.0308	fold change	-1.23
RNASEH2B	79621	ribonuclease H2, subunit B	1 out of 4	61.1995	61.1995	0.0473	fold change	-1.23
216765_at	NA		1 out of 4	61.1995	61.1995	0.0281	fold change	-1.23
AI097640	NA		1 out of 4	61.1995	61.1995	0.0196	fold change	-1.23
217575_s_at	NA		1 out of 4	61.1995	61.1995	0.0093	fold change	1.23
217670_at	NA		1 out of 4	61.1995	61.1995	0.0024	fold change	-1.23
LRCH3	84859	leucine-rich repeats and calponin homology (CH) domain containing 3	1 out of 4	61.1995	61.1995	0.0026	fold change	-1.23
AVIL	10677	advillin	1 out of 4	61.1995	61.1995	0.0296	fold change	1.23
IPP	3652	intracisternal A particle-promoted polypeptide	1 out of 4	61.1995	61.1995	0.0384	fold change	-1.23
BDH1	622	3-hydroxybutyrate dehydrogenase, type 1	1 out of 4	61.1995	61.1995	0.0326	fold change	-1.23
BMP2	650	bone morphogenetic protein 2	1 out of 4	61.1995	61.1995	0.0198	fold change	1.23
MLLT10	8028	myeloid/lymphoid or mixed-lineage leukemia (trithorax homolog, Drosophila); translocated to, 10	1 out of 4	61.1995	61.1995	0.0114	fold change	1.23
NUCB2	4925	nucleobindin 2	1 out of 4	61.1995	61.1995	0.032	fold change	-1.23
CD37	951	CD37 molecule	1 out of 4	61.1995	61.1995	0.046	fold change	-1.23
CD180	4064	CD180 molecule	1 out of 4	61.1995	61.1995	0.0391	fold change	-1.23
CD1D	912	CD1d molecule	1 out of 4	61.1995	61.1995	0.0021	fold change	1.23
PTPRN2	5799	protein tyrosine phosphatase, receptor type, N polypeptide 2	1 out of 4	61.1995	61.1995	0.0276	fold change	1.23
LZTS1	11178	leucine zipper, putative tumor suppressor 1	1 out of 4	61.1995	61.1995	0.037	fold change	-1.23
AUTS2	26053	autism susceptibility candidate 2	1 out of 4	61.1995	61.1995	0.017	fold change	1.23
ID3	3399	inhibitor of DNA binding 3, dominant negative helix-loop-helix protein	1 out of 4	61.1995	61.1995	0.0004	fold change	-1.23
BANK1	55024	B-cell scaffold protein with ankyrin repeats 1	1 out of 4	61.1995	61.1995	0.0455	fold change	-1.23
DPP4	1803	dipeptidyl-peptidase 4	1 out of 4	61.1995	61.1995	0.0027	fold change	-1.23
215659_at	NA		1 out of 4	61.1995	61.1995	0.0472	fold change	-1.23
SIRPG	55423	signal-regulatory protein gamma	1 out of 4	61.1995	61.1995	0.0332	fold change	-1.23
NELL2	4753	NEL-like 2 (chicken)	1 out of 4	61.1995	61.1995	0.047	fold change	-1.23
MGC3771	81854	uncharacterized LOC81854	1 out of 4	61.1995	61.1995	0.0035	fold change	-1.23
ELP5	23587	elongator acetyltransferase complex subunit 5	1 out of 4	59.6523					59.6523	0.0079	fold change	-1.2
FCGR2B	2213	Fc fragment of IgG, low affinity IIb, receptor (CD32)	1 out of 4	59.6523					59.6523	0.0222	fold change	1.2
Hs.359754	NA		1 out of 4	59.6523					59.6523	0.0222	fold change	1.2
PHF19	26147	PHD finger protein 19	1 out of 4	59.6523					59.6523	0.0443	fold change	-1.2
C9orf9	11092	chromosome 9 open reading frame 9	1 out of 4	59.6523					59.6523	0.0184	fold change	-1.2
ILMN_3244085	NA		1 out of 4	59.6523					59.6523	0.0382	fold change	1.2
C3orf18	51161	chromosome 3 open reading frame 18	1 out of 4	59.6523					59.6523	0.0147	fold change	-1.2
MMP23B	8510	matrix metallopeptidase 23B	1 out of 4	59.6523					59.6523	0.0417	fold change	1.2
AEBP1	165	AE binding protein 1	1 out of 4	59.6523					59.6523	0.0488	fold change	-1.2
MIR1470	100302127	microRNA 1470	1 out of 4	59.6523					59.6523	0.0024	fold change	-1.2
HERC2P2	400322	hect domain and RLD 2 pseudogene 2	1 out of 4	59.6523					59.6523	0.0041	fold change	-1.2
ILMN_1873620	NA		1 out of 4	59.6523					59.6523	0.0376	fold change	-1.2
Hs.540632	NA		1 out of 4	59.6523					59.6523	0.0035	fold change	1.2
HIGD1AP12	100130383	HIG1 hypoxia inducible domain family, member 1A pseudogene 12	1 out of 4	59.6523					59.6523	0.0088	fold change	1.2
GNAO1	2775	guanine nucleotide binding protein (G protein), alpha activating activity polypeptide O	1 out of 4	59.6523					59.6523	0.046	fold change	1.2
SULT1A1	6817	sulfotransferase family, cytosolic, 1A, phenol-preferring, member 1	1 out of 4	59.6523					59.6523	0.0165	fold change	1.2
ILMN_1702012	NA		1 out of 4	59.6523					59.6523	0.0087	fold change	1.2
LINC00159	100551499	long intergenic non-protein coding RNA 159	1 out of 4	59.6523					59.6523	0.0049	fold change	-1.2
ILMN_1843585	NA		1 out of 4	59.6523					59.6523	0.0028	fold change	-1.2
NFKB2	4791	nuclear factor of kappa light polypeptide gene enhancer in B-cells 2 (p49/p100)	1 out of 4	59.6523					59.6523	0.0235	fold change	-1.2
RFX4	5992	regulatory factor X, 4 (influences HLA class II expression)	1 out of 4	59.6523					59.6523	0.0224	fold change	1.2
KIF1B	23095	kinesin family member 1B	1 out of 4	59.6523					59.6523	0.0286	fold change	-1.2
TCF7L2	6934	transcription factor 7-like 2 (T-cell specific, HMG-box)	1 out of 4	59.6523					59.6523	0.013	fold change	-1.2
C3orf55	152078	chromosome 3 open reading frame 55	1 out of 4	59.6523					59.6523	0.0405	fold change	1.2
ILMN_1686425	NA		1 out of 4	59.6523					59.6523	0.0472	fold change	1.2
SRGAP2	23380	SLIT-ROBO Rho GTPase activating protein 2	1 out of 4	59.6523					59.6523	0.0077	fold change	-1.2
LOC116437	116437	uncharacterized LOC116437	1 out of 4	59.6523					59.6523	0.013	fold change	1.2
OR5K4	403278	olfactory receptor, family 5, subfamily K, member 4	1 out of 4	59.6523					59.6523	0.0073	fold change	-1.2
CLASRP	11129	CLK4-associating serine/arginine rich protein	1 out of 4	59.6523					59.6523	0.0462	fold change	-1.2
TTLL1	25809	tubulin tyrosine ligase-like family, member 1	1 out of 4	59.6523					59.6523	0.02	fold change	-1.2
ASB7	140460	ankyrin repeat and SOCS box containing 7	1 out of 4	59.6523					59.6523	0.0083	fold change	1.2
PAPPA-AS1	493913	PAPPA antisense RNA 1	1 out of 4	59.6523					59.6523	0.0002	fold change	-1.2
ILMN_1804157	NA		1 out of 4	59.6523					59.6523	0.0448	fold change	1.2
CEP104	9731	centrosomal protein 104kDa	1 out of 4	59.6523					59.6523	0.0193	fold change	-1.2
VN2R1P	344760	vomeronasal 2 receptor 1 pseudogene	1 out of 4	59.6523					59.6523	0.0022	fold change	-1.2
MFAP5	8076	microfibrillar associated protein 5	1 out of 4	59.6523					59.6523	0.0245	fold change	1.2
PGK2	5232	phosphoglycerate kinase 2	1 out of 4	59.6523					59.6523	0.0097	fold change	-1.2
AP5S1	55317	adaptor-related protein complex 5, sigma 1 subunit	1 out of 4	59.0319	59.0319	0.0082	fold change	-1.22
220704_at	NA		1 out of 4	59.0319	59.0319	0.0438	fold change	1.22
LOC100129973	100129973	uncharacterized LOC100129973	1 out of 4	59.0319	59.0319	0.0103	fold change	-1.22
N4BP3	23138	NEDD4 binding protein 3	1 out of 4	59.0319	59.0319	0.0006	fold change	-1.22
BEND5	79656	BEN domain containing 5	1 out of 4	59.0319	59.0319	0.0422	fold change	-1.22
RPS6KA2	6196	ribosomal protein S6 kinase, 90kDa, polypeptide 2	1 out of 4	59.0319	59.0319	0.017	fold change	-1.22
MLANA	2315	melan-A	1 out of 4	59.0319	59.0319	0.0101	fold change	1.22
ZBTB38	253461	zinc finger and BTB domain containing 38	1 out of 4	59.0319	59.0319	0.0164	fold change	1.22
MAP2K6	5608	mitogen-activated protein kinase kinase 6	1 out of 4	59.0319	59.0319	0.0101	fold change	1.22
FAM110B	90362	family with sequence similarity 110, member B	1 out of 4	59.0319	59.0319	0.0125	fold change	1.22
AMIGO2	347902	adhesion molecule with Ig-like domain 2	1 out of 4	59.0319	59.0319	0.0358	fold change	-1.22
TCF7	6932	transcription factor 7 (T-cell specific, HMG-box)	1 out of 4	59.0319	59.0319	0.0303	fold change	-1.22
GOLM1	51280	golgi membrane protein 1	1 out of 4	59.0319	59.0319	0.0317	fold change	1.22
SOS2	6655	son of sevenless homolog 2 (Drosophila)	1 out of 4	59.0319	59.0319	0.0042	fold change	1.22
TBC1D8	11138	TBC1 domain family, member 8 (with GRAM domain)	1 out of 4	59.0319	59.0319	0.0118	fold change	1.22
NM_025071	NA		1 out of 4	59.0319	59.0319	0.0474	fold change	-1.22
MARCH1	64757	mitochondrial amidoxime reducing component 1	1 out of 4	59.0319	59.0319	0.0293	fold change	1.22
207926_at	NA		1 out of 4	59.0319	59.0319	0.0068	fold change	-1.22
ZNF493	284443	zinc finger protein 493	1 out of 4	59.0319	59.0319	0.0345	fold change	-1.22
AF198444	NA		1 out of 4	59.0319	59.0319	0.0424	fold change	1.22
OAS1	4938	2'-5'-oligoadenylate synthetase 1, 40/46kDa	1 out of 4	59.0319	59.0319	0.0447	fold change	1.22
LARP4B	23185	La ribonucleoprotein domain family, member 4B	1 out of 4	59.0319	59.0319	0.0274	fold change	1.22
ZMYM2	7750	zinc finger, MYM-type 2	1 out of 4	59.0319	59.0319	0.026	fold change	1.22
FOXN2	3344	forkhead box N2	1 out of 4	59.0319	59.0319	0.0381	fold change	1.22
RBM5	10181	RNA binding motif protein 5	1 out of 4	59.0319	59.0319	0.023	fold change	1.22
AL109698	NA		1 out of 4	59.0319	59.0319	0.0026	fold change	-1.22
ARL5A	26225	ADP-ribosylation factor-like 5A	1 out of 4	59.0319	59.0319	0.0376	fold change	1.22
222141_at	NA		1 out of 4	59.0319	59.0319	0.0027	fold change	-1.22
KCNE1	3753	potassium voltage-gated channel, Isk-related family, member 1	1 out of 4	59.0319	59.0319	0.0067	fold change	1.22
NM_018532	NA		1 out of 4	59.0319	59.0319	0.0106	fold change	-1.22
OSBPL1A	114876	oxysterol binding protein-like 1A	1 out of 4	59.0319	59.0319	0.009	fold change	1.22
CTSZ	1522	cathepsin Z	1 out of 4	59.0319	59.0319	0.0058	fold change	1.22
KCTD12	115207	potassium channel tetramerisation domain containing 12	1 out of 4	56.8182	56.8182	0.0494	fold change	1.21
TLR6	10333	toll-like receptor 6	1 out of 4	56.8182	56.8182	0.0197	fold change	1.21
CD86	942	CD86 molecule	1 out of 4	56.8182	56.8182	0.048	fold change	1.21
PTTG2	10744	pituitary tumor-transforming 2	1 out of 4	56.8182	56.8182	0.0206	fold change	1.21
AF130102	NA		1 out of 4	56.8182	56.8182	0.008	fold change	-1.21
GRSF1	2926	G-rich RNA sequence binding factor 1	1 out of 4	56.8182	56.8182	0.0019	fold change	-1.21
SERBP1	26135	SERPINE1 mRNA binding protein 1	1 out of 4	56.8182	56.8182	0.0252	fold change	-1.21
ETFDH	2110	electron-transferring-flavoprotein dehydrogenase	1 out of 4	56.8182	56.8182	0.0002	fold change	1.21
IRS1	3667	insulin receptor substrate 1	1 out of 4	56.8182	56.8182	0.0274	fold change	-1.21
SAMSN1	64092	SAM domain, SH3 domain and nuclear localization signals 1	1 out of 4	56.8182	56.8182	0.0346	fold change	1.21
SCPEP1	59342	serine carboxypeptidase 1	1 out of 4	56.8182	56.8182	0.0315	fold change	1.21
BTBD18	643376	BTB (POZ) domain containing 18	1 out of 4	56.8182	56.8182	0.0474	fold change	-1.21
DPY19L1	23333	dpy-19-like 1 (C. elegans)	1 out of 4	56.8182	56.8182	0.0483	fold change	1.21
M78162	NA		1 out of 4	56.8182	56.8182	0.036	fold change	-1.21
BE858194	NA		1 out of 4	56.8182	56.8182	0.0028	fold change	-1.21
TCL1B	9623	T-cell leukemia/lymphoma 1B	1 out of 4	56.8182	56.8182	0.0102	fold change	-1.21
STS	412	steroid sulfatase (microsomal), isozyme S	1 out of 4	56.8182	56.8182	0.0292	fold change	1.21
QPCT	25797	glutaminyl-peptide cyclotransferase	1 out of 4	56.8182	56.8182	0.0071	fold change	1.21
PCNX	22990	pecanex homolog (Drosophila)	1 out of 4	56.8182	56.8182	0.0014	fold change	1.21
213766_x_at	NA		1 out of 4	56.8182	56.8182	0.0394	fold change	-1.21
PHF20L1	51105	PHD finger protein 20-like 1	1 out of 4	56.8182	56.8182	0.0121	fold change	1.21
PAICS	10606	phosphoribosylaminoimidazole carboxylase, phosphoribosylaminoimidazole succinocarboxamide synthetase	1 out of 4	56.8182	56.8182	0.001	fold change	-1.21
ZNF117	51351	zinc finger protein 117	1 out of 4	56.8182	56.8182	0.0255	fold change	1.21
RPS21	6227	ribosomal protein S21	1 out of 4	56.8182	56.8182	0.0054	fold change	-1.21
216682_s_at	NA		1 out of 4	56.8182	56.8182	0.0027	fold change	1.21
202987_at	NA		1 out of 4	56.8182	56.8182	0.0347	fold change	-1.21
FAM171A1	221061	family with sequence similarity 171, member A1	1 out of 4	56.8182	56.8182	0.0086	fold change	-1.21
MSR1	4481	macrophage scavenger receptor 1	1 out of 4	56.8182	56.8182	0.0035	fold change	1.21
KCNG1	3755	potassium voltage-gated channel, subfamily G, member 1	1 out of 4	56.8182	56.8182	0.0267	fold change	-1.21
KRT23	25984	keratin 23 (histone deacetylase inducible)	1 out of 4	56.8182	56.8182	0.0378	fold change	1.21
STK17B	9262	serine/threonine kinase 17b	1 out of 4	56.8182	56.8182	0.0331	fold change	1.21
SMAD1	4086	SMAD family member 1	1 out of 4	56.8182	56.8182	0.0054	fold change	1.21
APOOL	139322	apolipoprotein O-like	1 out of 4	56.8182	56.8182	0.0327	fold change	1.21
AK024136	NA		1 out of 4	56.8182	56.8182	0.0153	fold change	-1.21
RAD51D	5892	RAD51 homolog D (S. cerevisiae)	1 out of 4	56.8182	56.8182	0.0392	fold change	-1.21
RABEP1	9135	rabaptin, RAB GTPase binding effector protein 1	1 out of 4	56.8182	56.8182	0.0329	fold change	-1.21
CADM1	23705	cell adhesion molecule 1	1 out of 4	56.8182	56.8182	0.0119	fold change	1.21
GEMIN8	54960	gem (nuclear organelle) associated protein 8	1 out of 4	56.8182	56.8182	0.0134	fold change	-1.21
CAND2	23066	cullin-associated and neddylation-dissociated 2 (putative)	1 out of 4	54.1712	54.1712	0.0309	fold change	-1.2
SLC22A4	6583	solute carrier family 22 (organic cation/ergothioneine transporter), member 4	1 out of 4	54.1712	54.1712	0.0016	fold change	1.2
LOC100506469	100506469	uncharacterized LOC100506469	1 out of 4	54.1712	54.1712	0.001	fold change	-1.2
HMGA1	3159	high mobility group AT-hook 1	1 out of 4	54.1712	54.1712	0.0142	fold change	-1.2
ZNF669	79862	zinc finger protein 669	1 out of 4	54.1712	54.1712	0.0005	fold change	-1.2
CCR6	1235	chemokine (C-C motif) receptor 6	1 out of 4	54.1712	54.1712	0.0295	fold change	-1.2
PA2G4	5036	proliferation-associated 2G4, 38kDa	1 out of 4	54.1712	54.1712	0.0028	fold change	-1.2
PAIP2B	400961	poly(A) binding protein interacting protein 2B	1 out of 4	54.1712	54.1712	0.002	fold change	-1.2
EVI5	7813	ecotropic viral integration site 5	1 out of 4	54.1712	54.1712	0.0418	fold change	1.2
RIT1	6016	Ras-like without CAAX 1	1 out of 4	54.1712	54.1712	0.0481	fold change	1.2
ZNF609	23060	zinc finger protein 609	1 out of 4	54.1712	54.1712	0.0246	fold change	-1.2
DDX6	1656	DEAD (Asp-Glu-Ala-Asp) box helicase 6	1 out of 4	54.1712	54.1712	0.0381	fold change	-1.2
MRPL52	122704	mitochondrial ribosomal protein L52	1 out of 4	54.1712	54.1712	0.0382	fold change	-1.2
EFHD1	80303	EF-hand domain family, member D1	1 out of 4	54.1712	54.1712	0.0427	fold change	-1.2
CREB1	1385	cAMP responsive element binding protein 1	1 out of 4	54.1712	54.1712	0.0254	fold change	1.2
NCOA3	8202	nuclear receptor coactivator 3	1 out of 4	54.1712	54.1712	0.013	fold change	1.2
LPCAT4	254531	lysophosphatidylcholine acyltransferase 4	1 out of 4	54.1712	54.1712	0.032	fold change	-1.2
KAT6B	23522	K(lysine) acetyltransferase 6B	1 out of 4	54.1712	54.1712	0.0202	fold change	-1.2
HFE	3077	hemochromatosis	1 out of 4	54.1712	54.1712	0.0024	fold change	1.2
ZNF281	23528	zinc finger protein 281	1 out of 4	54.1712	54.1712	0.0073	fold change	1.2
CUL2	8453	cullin 2	1 out of 4	54.1712	54.1712	0.0132	fold change	-1.2
222082_at	NA		1 out of 4	54.1712	54.1712	0.0319	fold change	-1.2
